# Supplementary material for: 1-(5-Bromo-2-oxoindolin-3-yl­idene)thio­semicarbazide acetonitrile monosolvate
Source: Acta Crystallogr Sect E Struct Rep Online. 2011 Jun 25;67(Pt 7):o1804. doi: 10.1107/S1600536811023786 (PMC3152066; doi:10.1107/S1600536811023786)
Supplement: Supplementary file 1 [file e-67-o1804-sup1.cif]

##############################################################################
#                                                                            #
# This CIF contains the data in a paper accepted for publication in          #
# Acta Crystallographica Section E. It conforms to the requirements of       #
# Notes for Authors for Acta Crystallographica Section E, and has been       #
# peer reviewed under the auspices of the IUCr Commission on Journals.       #
#                                                                            #
# Full details of the Crystallographic Information File format               #
# are given in the paper "The Crystallographic Information File (CIF):       #
# a New Standard Archive File for Crystallography" by S. R. Hall, F. H.      #
# Allen and I. D. Brown [Acta Cryst. (1991), A47, 655-685].                  #
#                                                                            #
# The current version of the core CIF dictionary is obtainable from          #
# ftp://ftp.iucr.org/pub/cif_core.dic.                                       #
#                                                                            #
# Software is freely available for graphical display of the structure(s)     #
# in this CIF. For information consult the CIF software page                 #
# http://www.iucr.org/resources/cif/software.                                #
#                                                                            #
# This file may be used for bona fide research purposes within the           #
# scientific community so long as proper attribution is given to the journal # 
# article from which it was obtained.                                        #
#                                                                            #
##############################################################################
data_I
_audit_creation_method     SHELXL-97
_chemical_name_systematic
;
1-(5-Bromo-2-oxoindolin-3-ylidene)thiosemicarbazide
acetonitrile monosolvate
;
_chemical_name_common     '5-Bromoisatin-3-thiosemicarbazone'
_chemical_formula_moiety     'C9 H7 Br N4 O S, C2 H3 N'
_chemical_formula_sum     'C11 H10 Br N5 O S'
_chemical_formula_iupac     'C9 H7 Br N4 O S, C2 H3 N'
_chemical_formula_weight     340.21
_chemical_melting_point     544.15
_symmetry_cell_setting     monoclinic
_symmetry_space_group_name_H-M     'C 2/c'
_symmetry_space_group_name_hall     '-C 2yc'
loop_
    _symmetry_equiv_pos_as_xyz
    'x, y, z'
    '-x, y, -z+1/2'
    'x+1/2, y+1/2, z'
    '-x+1/2, y+1/2, -z+1/2'
    '-x, -y, -z'
    'x, -y, z-1/2'
    '-x+1/2, -y+1/2, -z'
    'x+1/2, -y+1/2, z-1/2'
_cell_length_a     20.017(4)
_cell_length_b     13.352(2)
_cell_length_c     13.190(5)
_cell_angle_alpha     90.00
_cell_angle_beta     129.258(2)
_cell_angle_gamma     90.00
_cell_volume     2729.6(12)
_cell_formula_units_Z     8
_cell_measurement_reflns_used     3718
_cell_measurement_theta_min     2.63
_cell_measurement_theta_max     27.64
_cell_measurement_temperature     293(2)
_exptl_crystal_description     Block
_exptl_crystal_colour     Yellow
_exptl_crystal_size_max     0.218
_exptl_crystal_size_mid     0.197
_exptl_crystal_size_min     0.157
_exptl_crystal_density_diffrn     1.656
_exptl_crystal_density_meas     ?
_exptl_crystal_density_method     'not measured'
_exptl_crystal_F_000     1360
_exptl_absorpt_coefficient_mu     3.164
_exptl_absorpt_correction_type     none
_exptl_absorpt_process_details     ?
_exptl_absorpt_correction_T_min     ?
_exptl_absorpt_correction_T_max     ?
_exptl_special_details
;
;
_diffrn_ambient_temperature     293(2)
_diffrn_radiation_type     MoK\a
_diffrn_radiation_wavelength     0.71073
_diffrn_radiation_monochromator     graphite
_diffrn_measurement_device_type     'Bruker CCD X8 APEXII'
_diffrn_measurement_method     '\f and \w'
_diffrn_detector_area_resol_mean     ?
_diffrn_reflns_number     10884
_diffrn_reflns_av_R_equivalents     0.0300
_diffrn_reflns_av_sigmaI/netI     0.0375
_diffrn_reflns_theta_min     2.01
_diffrn_reflns_theta_max     28.34
_diffrn_reflns_theta_full     28.34
_diffrn_measured_fraction_theta_max     0.989
_diffrn_measured_fraction_theta_full     0.989
_diffrn_reflns_limit_h_min     -26
_diffrn_reflns_limit_h_max     14
_diffrn_reflns_limit_k_min     -16
_diffrn_reflns_limit_k_max     17
_diffrn_reflns_limit_l_min     -7
_diffrn_reflns_limit_l_max     17
_diffrn_standards_number     0
_diffrn_standards_interval_count     ?
_diffrn_standards_interval_time     ?
_diffrn_standards_decay_%     ?
_refine_special_details
;
Refinement of <i>F</i>^2^ against ALL reflections. The weighted <i>R</i>-factor
<i>wR</i> and goodness of fit <i>S</i> are based on <i>F</i>^2^, conventional
<i>R</i>-factors <i>R</i> are based on <i>F</i>, with <i>F</i> set to zero for
negative <i>F</i>^2^. The threshold expression of <i>F</i>^2^ >
\s(<i>F</i>^2^) is used only for calculating <i>R</i>-factors(gt) <i>etc</i>.
and is not relevant to the choice of reflections for refinement.
<i>R</i>-factors based on <i>F</i>^2^ are statistically about twice as large
as those based on <i>F</i>, and <i>R</i>- factors based on ALL data will be
even larger.
;
_reflns_number_total     3377
_reflns_number_gt     2754
_reflns_threshold_expression     I>2sigma(I)
_refine_ls_structure_factor_coef     Fsqd
_refine_ls_matrix_type     full
_refine_ls_R_factor_all     0.0522
_refine_ls_R_factor_gt     0.0391
_refine_ls_wR_factor_gt     0.1002
_refine_ls_wR_factor_ref     0.1048
_refine_ls_goodness_of_fit_ref     1.088
_refine_ls_restrained_S_all     1.088
_refine_ls_number_reflns     3377
_refine_ls_number_parameters     173
_refine_ls_number_restraints     0
_refine_ls_hydrogen_treatment     constr
_refine_ls_weighting_scheme     calc
_refine_ls_weighting_details
        'calc w=1/[\s^2^(Fo^2^)+(0.0396P)^2^+12.0809P] where P=(Fo^2^+2Fc^2^)/3'
_atom_sites_solution_hydrogens     geom
_atom_sites_solution_primary     direct
_atom_sites_solution_secondary     difmap
_refine_ls_shift/su_max     0.000
_refine_ls_shift/su_mean     0.000
_refine_diff_density_max     1.031
_refine_diff_density_min     -0.860
_refine_ls_extinction_method     none
_refine_ls_extinction_coef     ?
loop_
    _atom_type_symbol
    _atom_type_description
    _atom_type_scat_dispersion_real
    _atom_type_scat_dispersion_imag
    _atom_type_scat_source
    C C 0.0033 0.0016 'International Tables Vol C Tables 4.2.6.8 and 6.1.1.4'
    H H 0.0000 0.0000 'International Tables Vol C Tables 4.2.6.8 and 6.1.1.4'
    Br Br -0.2901 2.4595 'International Tables Vol C Tables 4.2.6.8 and 6.1.1.4'
    N N 0.0061 0.0033 'International Tables Vol C Tables 4.2.6.8 and 6.1.1.4'
    O O 0.0106 0.0060 'International Tables Vol C Tables 4.2.6.8 and 6.1.1.4'
    S S 0.1246 0.1234 'International Tables Vol C Tables 4.2.6.8 and 6.1.1.4'
_computing_data_collection     'APEX2 (Bruker, 2006)'
_computing_cell_refinement     'SAINT (Bruker, 2003)'
_computing_data_reduction     'SAINT (Bruker, 2003)'
_computing_structure_solution     'SHELXS97 (Sheldrick, 2008)'
_computing_structure_refinement     'SHELXL97 (Sheldrick, 2008)'
_computing_molecular_graphics     'DIAMOND (Brandenburg, 2006)'
_computing_publication_material     'publCIF (Westrip, 2010)'
loop_
    _atom_site_type_symbol
    _atom_site_label
    _atom_site_fract_x
    _atom_site_fract_y
    _atom_site_fract_z
    _atom_site_U_iso_or_equiv
    _atom_site_adp_type
    _atom_site_calc_flag
    _atom_site_refinement_flags
    _atom_site_occupancy
    _atom_site_disorder_assembly
    _atom_site_disorder_group
    C C9 0.3611(2) -0.2695(2) 0.4897(3) 0.0175(6) Uani d . 1 . .
    C C10 0.0960(2) -0.0277(3) 0.2196(3) 0.0297(8) Uani d . 1 . .
    H H8 0.0967 -0.0995 0.2159 0.045 Uiso calc R 1 . .
    H H9 0.0735 -0.0003 0.1361 0.045 Uiso calc R 1 . .
    H H10 0.0602 -0.0075 0.2410 0.045 Uiso calc R 1 . .
    C C11 0.1832(2) 0.0088(3) 0.3192(4) 0.0296(8) Uani d . 1 . .
    C C6 0.52345(19) 0.0354(2) 0.6478(3) 0.0166(6) Uani d . 1 . .
    C C5 0.4655(2) 0.1144(2) 0.5889(3) 0.0169(6) Uani d . 1 . .
    H H3 0.4062 0.1038 0.5301 0.020 Uiso calc R 1 . .
    C C4 0.5007(2) 0.2109(2) 0.6225(3) 0.0205(6) Uani d . 1 . .
    C C3 0.5890(2) 0.2282(2) 0.7097(3) 0.0214(7) Uani d . 1 . .
    H H2 0.6101 0.2934 0.7300 0.026 Uiso calc R 1 . .
    C C2 0.6469(2) 0.1459(3) 0.7675(3) 0.0224(7) Uani d . 1 . .
    H H1 0.7063 0.1558 0.8254 0.027 Uiso calc R 1 . .
    C C1 0.6126(2) 0.0514(2) 0.7353(3) 0.0181(6) Uani d . 1 . .
    C C8 0.5995(2) -0.1188(3) 0.7243(3) 0.0191(6) Uani d . 1 . .
    C C7 0.51065(19) -0.0725(2) 0.6367(3) 0.0152(6) Uani d . 1 . .
    Br Br 0.42473(2) 0.32205(3) 0.54837(4) 0.02739(12) Uani d . 1 . .
    N N2 0.43754(17) -0.1178(2) 0.5672(2) 0.0171(5) Uani d . 1 . .
    N N3 0.43806(16) -0.2191(2) 0.5678(2) 0.0174(5) Uani d . 1 . .
    H H5 0.4860 -0.2515 0.6165 0.021 Uiso calc R 1 . .
    N N4 0.29129(18) -0.2149(2) 0.4244(3) 0.0217(6) Uani d . 1 . .
    H H6 0.2951 -0.1507 0.4317 0.026 Uiso calc R 1 . .
    H H7 0.2414 -0.2430 0.3741 0.026 Uiso calc R 1 . .
    N N5 0.2515(2) 0.0381(3) 0.3981(4) 0.0491(10) Uani d . 1 . .
    N N1 0.65560(17) -0.0418(2) 0.7786(3) 0.0197(5) Uani d . 1 . .
    H H4 0.7108 -0.0486 0.8329 0.024 Uiso calc R 1 . .
    O O 0.61642(14) -0.20772(17) 0.7432(2) 0.0200(5) Uani d . 1 . .
    S S 0.36470(5) -0.39515(6) 0.48661(8) 0.02291(19) Uani d . 1 . .
loop_
    _atom_site_aniso_label
    _atom_site_aniso_U_11
    _atom_site_aniso_U_22
    _atom_site_aniso_U_33
    _atom_site_aniso_U_12
    _atom_site_aniso_U_13
    _atom_site_aniso_U_23
    C9 0.0139(15) 0.0224(17) 0.0165(14) -0.0033(12) 0.0098(13) -0.0014(12)
    C10 0.0273(19) 0.0265(19) 0.0264(18) -0.0018(15) 0.0126(16) -0.0003(15)
    C11 0.0214(18) 0.0231(18) 0.035(2) 0.0042(14) 0.0134(17) 0.0086(15)
    C6 0.0129(14) 0.0219(16) 0.0136(14) -0.0017(12) 0.0077(12) -0.0009(12)
    C5 0.0157(15) 0.0187(15) 0.0156(14) 0.0004(12) 0.0097(13) 0.0004(12)
    C4 0.0239(17) 0.0175(16) 0.0227(16) 0.0048(13) 0.0160(15) 0.0041(13)
    C3 0.0248(17) 0.0163(16) 0.0259(17) -0.0049(13) 0.0173(15) -0.0006(13)
    C2 0.0138(15) 0.0238(17) 0.0244(17) -0.0037(13) 0.0096(14) -0.0032(13)
    C1 0.0149(15) 0.0230(16) 0.0164(14) -0.0006(12) 0.0099(13) -0.0005(12)
    C8 0.0124(15) 0.0271(18) 0.0147(14) -0.0001(13) 0.0072(13) 0.0000(12)
    C7 0.0119(14) 0.0188(15) 0.0128(13) 0.0001(11) 0.0068(12) -0.0005(11)
    Br 0.0271(2) 0.01948(18) 0.0320(2) 0.00440(14) 0.01693(16) 0.00453(14)
    N2 0.0164(13) 0.0179(13) 0.0172(13) 0.0003(10) 0.0107(12) 0.0007(10)
    N3 0.0101(12) 0.0179(13) 0.0187(13) 0.0011(10) 0.0066(11) 0.0003(10)
    N4 0.0130(13) 0.0167(13) 0.0283(15) -0.0002(11) 0.0097(12) 0.0017(11)
    N5 0.0247(19) 0.046(2) 0.052(2) -0.0026(16) 0.0130(18) 0.0101(19)
    N1 0.0110(12) 0.0191(14) 0.0223(13) -0.0005(10) 0.0073(11) -0.0002(11)
    O 0.0133(11) 0.0176(11) 0.0212(11) 0.0014(9) 0.0072(10) 0.0005(9)
    S 0.0140(4) 0.0176(4) 0.0273(4) 0.0001(3) 0.0084(3) 0.0001(3)
_geom_special_details
;
All e.s.d.'s (except the e.s.d. in the dihedral angle between two l.s. planes)
are estimated using the full covariance matrix. The cell e.s.d.'s are taken
into account individually in the estimation of e.s.d.'s in distances, angles
and torsion angles; correlations between e.s.d.'s in cell parameters are only
used when they are defined by crystal symmetry. An approximate (isotropic)
treatment of cell e.s.d.'s is used for estimating e.s.d.'s involving l.s.
planes.
;
loop_
    _geom_bond_atom_site_label_1
    _geom_bond_atom_site_label_2
    _geom_bond_site_symmetry_2
    _geom_bond_distance
    _geom_bond_publ_flag
    C9 N4 . 1.305(4) ?
    C9 N3 . 1.370(4) ?
    C9 S . 1.681(3) ?
    C10 C11 . 1.451(5) ?
    C10 H8 . 0.9600 ?
    C10 H9 . 0.9600 ?
    C10 H10 . 0.9600 ?
    C11 N5 1 1.142(5) ?
    C11 N5 . 1.142(5) ?
    C6 C5 . 1.386(4) ?
    C6 C1 . 1.398(4) ?
    C6 C7 . 1.455(4) ?
    C5 C4 . 1.399(5) ?
    C5 H3 . 0.9300 ?
    C4 C3 . 1.389(5) ?
    C4 Br . 1.894(3) ?
    C3 C2 . 1.419(5) ?
    C3 H2 . 0.9300 ?
    C2 C1 . 1.369(5) ?
    C2 H1 . 0.9300 ?
    C1 N1 . 1.412(4) ?
    C8 O 1 1.217(4) ?
    C8 O . 1.217(4) ?
    C8 N1 . 1.346(4) ?
    C8 C7 . 1.510(4) ?
    C7 N2 . 1.285(4) ?
    N2 N3 . 1.352(4) ?
    N3 H5 . 0.8600 ?
    N4 H6 . 0.8600 ?
    N4 H7 . 0.8600 ?
    N1 H4 . 0.8600 ?
loop_
    _geom_angle_atom_site_label_1
    _geom_angle_atom_site_label_2
    _geom_angle_atom_site_label_3
    _geom_angle_site_symmetry_1
    _geom_angle_site_symmetry_3
    _geom_angle
    _geom_angle_publ_flag
    N4 C9 N3 . . 116.5(3) ?
    N4 C9 S . . 125.9(2) ?
    N3 C9 S . . 117.6(2) ?
    C11 C10 H8 . . 109.5 ?
    C11 C10 H9 . . 109.5 ?
    H8 C10 H9 . . 109.5 ?
    C11 C10 H10 . . 109.5 ?
    H8 C10 H10 . . 109.5 ?
    H9 C10 H10 . . 109.5 ?
    N5 C11 N5 1 . 0.0(8) ?
    N5 C11 C10 1 . 179.2(5) ?
    N5 C11 C10 . . 179.2(5) ?
    C5 C6 C1 . . 121.7(3) ?
    C5 C6 C7 . . 131.7(3) ?
    C1 C6 C7 . . 106.6(3) ?
    C6 C5 C4 . . 116.6(3) ?
    C6 C5 H3 . . 121.7 ?
    C4 C5 H3 . . 121.7 ?
    C3 C4 C5 . . 122.5(3) ?
    C3 C4 Br . . 118.8(3) ?
    C5 C4 Br . . 118.6(2) ?
    C4 C3 C2 . . 119.6(3) ?
    C4 C3 H2 . . 120.2 ?
    C2 C3 H2 . . 120.2 ?
    C1 C2 C3 . . 117.9(3) ?
    C1 C2 H1 . . 121.0 ?
    C3 C2 H1 . . 121.0 ?
    C2 C1 C6 . . 121.6(3) ?
    C2 C1 N1 . . 129.0(3) ?
    C6 C1 N1 . . 109.4(3) ?
    O C8 O 1 . 0.00(5) ?
    O C8 N1 1 . 127.3(3) ?
    O C8 N1 . . 127.3(3) ?
    O C8 C7 1 . 126.6(3) ?
    O C8 C7 . . 126.6(3) ?
    N1 C8 C7 . . 106.1(3) ?
    N2 C7 C6 . . 125.9(3) ?
    N2 C7 C8 . . 127.7(3) ?
    C6 C7 C8 . . 106.3(3) ?
    C7 N2 N3 . . 117.8(3) ?
    N2 N3 C9 . . 119.0(3) ?
    N2 N3 H5 . . 120.5 ?
    C9 N3 H5 . . 120.5 ?
    C9 N4 H6 . . 120.0 ?
    C9 N4 H7 . . 120.0 ?
    H6 N4 H7 . . 120.0 ?
    C8 N1 C1 . . 111.6(3) ?
    C8 N1 H4 . . 124.2 ?
    C1 N1 H4 . . 124.2 ?
loop_
    _geom_torsion_atom_site_label_1
    _geom_torsion_atom_site_label_2
    _geom_torsion_atom_site_label_3
    _geom_torsion_atom_site_label_4
    _geom_torsion_site_symmetry_1
    _geom_torsion_site_symmetry_2
    _geom_torsion_site_symmetry_3
    _geom_torsion_site_symmetry_4
    _geom_torsion
    _geom_torsion_publ_flag
    C1 C6 C5 C4 . . . . -0.6(4) ?
    C7 C6 C5 C4 . . . . -180.0(3) ?
    C6 C5 C4 C3 . . . . 0.3(4) ?
    C6 C5 C4 Br . . . . -178.6(2) ?
    C5 C4 C3 C2 . . . . 0.3(5) ?
    Br C4 C3 C2 . . . . 179.2(2) ?
    C4 C3 C2 C1 . . . . -0.7(5) ?
    C3 C2 C1 C6 . . . . 0.4(5) ?
    C3 C2 C1 N1 . . . . 179.9(3) ?
    C5 C6 C1 C2 . . . . 0.3(5) ?
    C7 C6 C1 C2 . . . . 179.8(3) ?
    C5 C6 C1 N1 . . . . -179.3(3) ?
    C7 C6 C1 N1 . . . . 0.2(3) ?
    C5 C6 C7 N2 . . . . -1.8(5) ?
    C1 C6 C7 N2 . . . . 178.7(3) ?
    C5 C6 C7 C8 . . . . 179.2(3) ?
    C1 C6 C7 C8 . . . . -0.2(3) ?
    O C8 C7 N2 1 . . . 0.2(5) ?
    O C8 C7 N2 . . . . 0.2(5) ?
    N1 C8 C7 N2 . . . . -178.7(3) ?
    O C8 C7 C6 1 . . . 179.1(3) ?
    O C8 C7 C6 . . . . 179.1(3) ?
    N1 C8 C7 C6 . . . . 0.2(3) ?
    C6 C7 N2 N3 . . . . 179.4(3) ?
    C8 C7 N2 N3 . . . . -1.9(4) ?
    C7 N2 N3 C9 . . . . -176.9(3) ?
    N4 C9 N3 N2 . . . . -3.6(4) ?
    S C9 N3 N2 . . . . 176.5(2) ?
    C10 C11 N5 N5 . . . 1 0(12) ?
    O C8 N1 C1 1 . . . -179.0(3) ?
    O C8 N1 C1 . . . . -179.0(3) ?
    C7 C8 N1 C1 . . . . -0.1(3) ?
    C2 C1 N1 C8 . . . . -179.6(3) ?
    C6 C1 N1 C8 . . . . 0.0(3) ?
    N1 C8 O O . . . 1 0.0(2) ?
    C7 C8 O O . . . 1 0.00(11) ?
loop_
    _geom_hbond_atom_site_label_D
    _geom_hbond_atom_site_label_H
    _geom_hbond_atom_site_label_A
    _geom_hbond_site_symmetry_A
    _geom_hbond_distance_DH
    _geom_hbond_distance_HA
    _geom_hbond_distance_DA
    _geom_hbond_angle_DHA
    N3 H5 O 1 0.86 2.10 2.769(3) 134
    N4 H6 N5 1 0.86 2.61 3.438(5) 161
    N4 H7 O 8_445 0.86 2.05 2.906(4) 173
    N1 H4 S 8_546 0.86 2.50 3.350(3) 169
data_global
_journal_date_recd_electronic     2011-06-09
_journal_date_accepted     2011-06-17
_journal_name_full     'Acta Crystallographica, Section E'
_journal_year     2011
_journal_volume     67
_journal_issue      7
_journal_page_first     o1804
_journal_page_last     o1804
_journal_paper_category     QO
_journal_coeditor_code     NC2233
_publ_contact_author_name     'Prof. Leandro Bresolin'
_publ_contact_author_address
;
Escola de Qu\'imica e Alimentos
Universidade Federal do Rio Grande
Av. It\'alia km 08, Campus Carreiros,
96201-900, Rio Grande-RS, Brazil
;
_publ_contact_author_email     'leandro_bresolin@yahoo.com.br'
_publ_contact_author_fax     '55(53)32336961'
_publ_contact_author_phone     '55(53)32336955'
_publ_section_title
;
1-(5-Bromo-2-oxoindolin-3-ylidene)thiosemicarbazide acetonitrile monosolvate
;
loop_
    _publ_author_name
    _publ_author_footnote
    _publ_author_address
    'Pederzolli, Fernanda Rosi Soares' .
;
Escola de Qu\'imica e Alimentos
Universidade Federal do Rio Grande
Av. It\'alia km 08, Campus Carreiros,
96201-900 Rio Grande
RS, Brazil
;
    'Bresolin, Leandro' .
;
Escola de Qu\'imica e Alimentos
Universidade Federal do Rio Grande
Av. It\'alia km 08, Campus Carreiros,
96201-900 Rio Grande
RS, Brazil
;
    'Carratu, Vanessa Santana' .
;
Escola de Qu\'imica e Alimentos
Universidade Federal do Rio Grande
Av. It\'alia km 08, Campus Carreiros,
96201-900 Rio Grande
RS, Brazil
;
    'Locatelli, Aline' .
;
Departamento de Qu\'imica
Universidade Federal de Santa Maria
Av. Roraima, Campus,
97105-900 Santa Maria
RS, Brazil
;
    'Oliveira, Adriano Bof de' .
;
Departamento de Qu\'imica
Universidade Federal de Sergipe
Av. Marechal Rondon s/n, Campus,
49100-000 S\~ao Crist\'ov\~ao-SE
Brazil
;
_iucr_refine_instructions_details
;
?
;
