# Supplementary material for: 1-(5-Bromo-2-oxoindolin-3-yl­idene)thio­semicarbazide acetonitrile monosolvate
Source: Acta Crystallogr Sect E Struct Rep Online. 2011 Jun 25;67(Pt 7):o1804. doi: 10.1107/S1600536811023786 (PMC3152066; doi:10.1107/S1600536811023786)
Supplement: Supplementary file 2 [file e-67-o1804-Isup2.hkl]

# 
# h,k,l, Fc-squared, Fo-squared, sigma(Fo-squared) and status flag 
# 
data_I
_shelx_title ' C2c in C2/c' 
_shelx_refln_list_code          4 
_shelx_F_calc_maximum      963.96 
_exptl_crystal_F_000      1360.00 
_reflns_d_resolution_high  0.7485 
 
loop_ 
 _symmetry_equiv_pos_as_xyz 
 'x, y, z' 
 '-x, y, -z+1/2' 
 'x+1/2, y+1/2, z' 
 '-x+1/2, y+1/2, -z+1/2' 
 '-x, -y, -z' 
 'x, -y, z-1/2' 
 '-x+1/2, -y+1/2, -z' 
 'x+1/2, -y+1/2, z-1/2' 
 
_cell_length_a    20.0172 
_cell_length_b    13.3516 
_cell_length_c    13.1903 
_cell_angle_alpha  90.000 
_cell_angle_beta  129.258 
_cell_angle_gamma  90.000 
 
_shelx_F_squared_multiplier     1.000 
 
loop_ 
 _refln_index_h 
 _refln_index_k 
 _refln_index_l 
 _refln_F_squared_calc 
 _refln_F_squared_meas 
 _refln_F_squared_sigma 
 _refln_observed_status 
   2   0   0    77900.34    74618.28    921.59 o 
   4   0   0    60635.29    60648.38    966.76 o 
   6   0   0    38615.16    36925.09    655.38 o 
   8   0   0      463.97      369.60     50.34 o 
  10   0   0      135.98      183.67     47.90 o 
  12   0   0     5288.48     5051.22    167.82 o 
  14   0   0    18463.77    17354.80    624.15 o 
  16   0   0     2187.16     2609.29    225.39 o 
  18   0   0     4477.48     4620.43    320.74 o 
  20   0   0      850.14      936.22    199.38 o 
   1   1   0     4016.73     4402.89     77.54 o 
   3   1   0    10170.24    10771.40    102.63 o 
   5   1   0    15832.60    16049.82    208.74 o 
   7   1   0     6040.78     6694.03    101.41 o 
   9   1   0     1688.80     1902.63     56.50 o 
  11   1   0      104.81      120.34     36.65 o 
  13   1   0     1374.04     1401.86     69.77 o 
  15   1   0     4676.90     4504.91    190.02 o 
  17   1   0       56.67       60.68     91.95 o 
  19   1   0     4543.56     5007.04    239.06 o 
   0   2   0    16007.11    17117.78    234.10 o 
   2   2   0    16204.45    16423.79    141.24 o 
   4   2   0     4640.33     4992.68     68.31 o 
   6   2   0    23354.89    23052.72    275.59 o 
   8   2   0    10521.68    10424.20    149.66 o 
  10   2   0      996.99     1089.01     43.00 o 
  12   2   0      814.36      848.11     55.85 o 
  14   2   0    11120.71    10327.82    239.91 o 
  16   2   0      610.39      847.12    109.83 o 
  18   2   0       39.36       26.01     98.08 o 
  20   2   0      627.70      941.75    177.71 o 
   1   3   0     7548.38     7879.63     77.63 o 
   3   3   0     1656.10     1652.02     32.62 o 
   5   3   0    16287.11    15472.47    189.96 o 
   7   3   0     5291.63     4368.30     76.03 o 
   9   3   0     4886.58     5089.84     90.19 o 
  11   3   0      259.92      282.55     41.83 o 
  13   3   0    13231.88    13450.31    245.78 o 
  15   3   0     3688.42     3823.47    186.38 o 
  17   3   0      633.01      667.42    113.28 o 
  19   3   0     5199.58     5642.73    248.20 o 
   0   4   0      206.90      230.35     19.15 o 
   2   4   0     5400.02     5908.30     85.50 o 
   4   4   0     5862.29     5391.92     83.11 o 
   6   4   0      287.02      372.92     36.83 o 
   8   4   0       53.95       85.77     23.40 o 
  10   4   0     3586.13     3569.30     77.08 o 
  12   4   0      669.61      572.13     52.71 o 
  14   4   0     2683.21     2820.76    121.50 o 
  16   4   0       96.35      164.71     91.95 o 
  18   4   0      834.63      768.78    125.55 o 
  20   4   0      188.38      124.83    122.14 o 
   1   5   0    10144.54     9886.62    136.22 o 
   3   5   0     9369.75     9756.83    136.22 o 
   5   5   0     6949.97     6802.10    107.26 o 
   7   5   0    34801.69    33497.92    431.56 o 
   9   5   0     9379.17     8915.23    137.93 o 
  11   5   0    11741.69    11182.51    210.05 o 
  13   5   0     4634.31     4504.89    141.56 o 
  15   5   0      403.97      343.11     94.86 o 
  17   5   0      104.04      189.14    101.00 o 
  19   5   0      684.24      877.36    140.98 o 
   0   6   0     5662.46     5340.81    118.38 o 
   2   6   0     2401.60     1843.84     47.96 o 
   4   6   0      229.05      118.57     20.22 o 
   6   6   0    19554.89    17883.17    266.85 o 
   8   6   0    25672.47    24402.07    325.45 o 
  10   6   0      176.43      130.86     39.58 o 
  12   6   0    10363.10    10461.72    240.13 o 
  14   6   0     1281.38     1474.45    163.64 o 
  16   6   0       24.46       34.67     91.95 o 
  18   6   0      286.35      199.38    110.33 o 
   1   7   0     8072.17     9321.35    135.54 o 
   3   7   0      290.07      305.61     26.49 o 
   5   7   0      595.62      793.49     36.46 o 
   7   7   0     1006.63     1143.36     45.36 o 
   9   7   0     1502.58     1545.63     67.99 o 
  11   7   0     1983.09     1920.58    176.63 o 
  13   7   0       58.72       13.13     61.15 o 
  15   7   0      285.10      290.40     98.08 o 
  17   7   0     1487.84     1643.01    153.24 o 
  19   7   0      536.56      364.09    182.04 o 
   0   8   0     7402.76     8421.43    180.04 o 
   2   8   0     5561.25     5790.34    105.42 o 
   4   8   0       50.52       67.03     25.00 o 
   6   8   0    11546.31    11366.87    168.63 o 
   8   8   0     3248.84     2923.84     90.40 o 
  10   8   0     1758.69     2064.20    108.54 o 
  12   8   0     7304.02     7410.90    251.11 o 
  14   8   0     2594.32     2959.68    136.74 o 
  16   8   0      243.81      319.50    107.14 o 
  18   8   0       48.51      -60.68    164.71 o 
   1   9   0    13924.36    15456.98    305.06 o 
   3   9   0    12179.54    12947.45    186.33 o 
   5   9   0     6120.07     6428.56    122.31 o 
   7   9   0    44683.94    43442.36    685.39 o 
   9   9   0     1930.84     2133.18    139.10 o 
  11   9   0     5691.26     5478.09    163.29 o 
  13   9   0     3092.29     3211.69    136.38 o 
  15   9   0      228.26      259.32    107.14 o 
  17   9   0      106.62      -43.34    147.37 o 
   0  10   0     7288.10     8573.37    329.41 o 
   2  10   0      961.99     1109.05     64.90 o 
   4  10   0     2180.16     2239.83     81.20 o 
   6  10   0      299.48      229.53     46.20 o 
   8  10   0        1.35        0.00     50.05 o 
  10  10   0      235.22      146.67     63.26 o 
  12  10   0      705.93      786.57     86.66 o 
  14  10   0      838.49     1308.98    190.71 o 
  16  10   0     1028.89     1213.62    199.38 o 
   1  11   0    34944.06    35870.15    806.04 o 
   3  11   0      734.12      777.60     58.39 o 
   5  11   0     8075.72     8125.44    198.36 o 
   7  11   0     8072.05     8167.91    201.58 o 
   9  11   0     1475.01     1646.52    120.42 o 
  11  11   0      768.02      848.17     89.81 o 
  13  11   0     5093.42     5019.19    303.41 o 
  15  11   0     2252.39     2115.17    234.06 o 
   0  12   0      764.55      702.17    121.36 o 
   2  12   0      545.96      502.90     99.69 o 
   4  12   0       32.99       65.02     67.43 o 
   6  12   0     1613.09     1430.39    110.33 o 
   8  12   0     4803.99     4032.62    481.11 o 
  10  12   0       43.49       91.02     85.82 o 
  12  12   0     2009.86     1707.74    208.05 o 
  14  12   0     1715.08     1517.03    216.72 o 
   1  13   0      832.63      797.62     91.95 o 
   3  13   0       66.09       18.42    143.03 o 
   5  13   0     1810.26     1816.28    177.71 o 
   7  13   0      527.97      483.18    112.69 o 
   9  13   0      125.37        0.00     85.82 o 
  11  13   0      232.21      251.39    104.21 o 
  13  13   0     1757.23     1551.70    208.05 o 
   0  14   0    12285.09    13341.18    511.46 o 
   2  14   0     2559.23     2800.43    153.24 o 
   4  14   0     3827.41     3640.11    168.48 o 
   6  14   0     6557.01     6490.54    229.80 o 
   8  14   0     1234.74     1247.04    173.37 o 
  10  14   0     1618.50     1594.90    164.71 o 
  12  14   0     1045.11     1378.33    208.05 o 
   1  15   0     4042.21     4033.72    183.89 o 
   3  15   0      365.95      300.61     94.86 o 
   5  15   0     1933.62     1901.93    143.95 o 
   7  15   0       93.78      -30.48     94.86 o 
   9  15   0      111.62      -20.23    101.00 o 
  11  15   0      380.58      294.74    173.37 o 
   0  16   0       39.22     -112.69    130.03 o 
   2  16   0      714.35      686.59    116.46 o 
   4  16   0        5.93      -50.66     97.50 o 
   6  16   0     1570.54     1947.79    156.22 o 
   8  16   0     1803.14     1932.29    238.39 o 
   1  17   0     3497.76     3937.15    208.41 o 
   3  17   0      101.98      -65.02    104.21 o 
   5  17   0      429.16      335.50    113.28 o 
 -21   1   1      309.46      639.26    264.40 o 
 -19   1   1        2.25      -78.86     94.86 o 
 -17   1   1      120.05       98.05    173.37 o 
 -15   1   1     5184.61     5219.87    199.38 o 
 -13   1   1    16176.37    16242.15    281.63 o 
 -11   1   1     5412.76     4908.22     88.83 o 
  -9   1   1    29071.86    26527.00    343.14 o 
  -7   1   1     5074.28     4751.84     94.98 o 
  -5   1   1    40531.93    41607.23    445.03 o 
  -3   1   1    19583.51    18806.41    172.91 o 
  -1   1   1      381.11      398.99      8.17 o 
   1   1   1    12374.63    12605.90    159.81 o 
   3   1   1    12825.31    12056.18    353.13 o 
   5   1   1    16016.67    14891.69    216.27 o 
   7   1   1      168.26      116.55     26.91 o 
   9   1   1    12229.53    11952.04    211.21 o 
  11   1   1     8857.77     8614.59    185.18 o 
  13   1   1      415.46      558.29     57.08 o 
  15   1   1      297.92      282.78     95.36 o 
  17   1   1     3036.47     3466.62    193.01 o 
  19   1   1     1444.33     1505.92    159.37 o 
 -20   2   1     1531.37     1456.40    150.08 o 
 -18   2   1     1585.29     1715.12    177.71 o 
 -16   2   1     2957.43     3083.41    394.43 o 
 -14   2   1     3214.52     3260.54    194.37 o 
 -12   2   1       61.12       74.83     31.37 o 
 -10   2   1    40585.10    41150.98    525.31 o 
  -8   2   1    30660.96    31921.67    405.67 o 
  -6   2   1     7533.13     8057.54    112.03 o 
  -4   2   1    29101.52    29023.09    297.15 o 
  -2   2   1    10964.91    10282.45     93.61 o 
   0   2   1     6009.08     6380.51     64.00 o 
   2   2   1     1759.05     1747.35     62.47 o 
   4   2   1    48223.78    47214.92    588.44 o 
   6   2   1    42421.71    42048.27    579.06 o 
   8   2   1     9969.46     9397.17    171.17 o 
  10   2   1    28948.61    28274.74    453.98 o 
  12   2   1     4724.26     4356.64    117.94 o 
  14   2   1      206.82      145.18     64.68 o 
  16   2   1       42.45      -21.22    112.69 o 
  18   2   1      448.59      442.11    122.59 o 
 -21   3   1      173.74       65.02    122.59 o 
 -19   3   1      394.10      390.09    116.46 o 
 -17   3   1      364.92      338.08     98.08 o 
 -15   3   1      222.14      212.43    160.37 o 
 -13   3   1      245.85      264.33     43.97 o 
 -11   3   1      784.87      789.62     38.45 o 
  -9   3   1      118.82      126.81     21.18 o 
  -7   3   1     4312.07     4271.85     66.42 o 
  -5   3   1     4914.69     4939.56     68.74 o 
  -3   3   1    11340.02    11678.97    124.50 o 
  -1   3   1     2469.43     2798.65     36.52 o 
   1   3   1     2415.32     2529.34    128.53 o 
   3   3   1     6020.58     5806.57     79.99 o 
   5   3   1     5408.34     5447.34     94.54 o 
   7   3   1       58.64       43.34     26.91 o 
   9   3   1       52.81       34.08     33.42 o 
  11   3   1     5242.96     5053.59    125.12 o 
  13   3   1     7712.47     7662.05    196.69 o 
  15   3   1      128.88      213.13    104.02 o 
  17   3   1     2530.14     2883.14    180.75 o 
  19   3   1      198.87      169.15    119.41 o 
 -20   4   1     1889.88     2187.71    174.62 o 
 -18   4   1     3148.65     3230.24    183.89 o 
 -16   4   1    12435.30    12109.64    706.50 o 
 -14   4   1       83.02       72.60     56.09 o 
 -12   4   1    11058.79    10539.96    162.07 o 
 -10   4   1     7591.42     7264.05    116.68 o 
  -8   4   1    16752.12    16533.27    205.85 o 
  -6   4   1     3308.14     3211.51    102.70 o 
  -4   4   1     7764.99     7145.44    145.21 o 
  -2   4   1    99371.78    97403.99    980.08 o 
   2   4   1    13482.32    12875.49    159.09 o 
   4   4   1    65546.48    65706.42    891.43 o 
   6   4   1    26131.39    27070.26    382.95 o 
   8   4   1     3779.18     3757.81    101.37 o 
  10   4   1    14350.72    14229.69    252.40 o 
  12   4   1     3104.11     3254.09    122.62 o 
  14   4   1      675.99      871.69     83.31 o 
  16   4   1     4388.85     4491.85    208.14 o 
  18   4   1     1817.28     1962.88    165.50 o 
 -19   5   1      219.78      199.38    110.33 o 
 -17   5   1      464.44      474.27    107.14 o 
 -15   5   1     5300.81     5068.31    433.44 o 
 -13   5   1      869.31     1085.95     74.74 o 
 -11   5   1     4776.73     4787.97     93.54 o 
  -9   5   1    16391.72    15344.89    212.77 o 
  -7   5   1      745.23     1107.51     38.77 o 
  -5   5   1     4866.25     5596.28    231.41 o 
  -3   5   1    15031.85    13498.01    179.82 o 
  -1   5   1    12977.70    14443.71    207.73 o 
   1   5   1      619.16     2019.81    104.02 o 
   3   5   1    31325.33    31688.51    403.29 o 
   5   5   1     4622.41     4730.71     88.25 o 
   7   5   1       22.30       -4.51     31.28 o 
   9   5   1      851.55      918.59     54.93 o 
  11   5   1     1208.01     1327.85     69.15 o 
  13   5   1     4563.35     4492.77    161.97 o 
  15   5   1      879.35     1286.28    177.71 o 
  17   5   1     1236.93     1362.15    143.95 o 
 -20   6   1      696.96      844.79    216.72 o 
 -18   6   1       11.55        7.88    169.04 o 
 -16   6   1     5074.63     5180.18    214.28 o 
 -14   6   1      273.73      307.74     79.69 o 
 -12   6   1      436.44      393.83     58.24 o 
 -10   6   1     6237.56     6314.44    109.42 o 
  -8   6   1      785.67      909.07     38.11 o 
  -6   6   1     1920.39     2484.05     56.32 o 
  -4   6   1     1137.55     1480.08    117.03 o 
  -2   6   1     9435.55     8693.62    134.82 o 
   0   6   1      633.35     1359.15     53.22 o 
   2   6   1    35157.02    36977.78    468.74 o 
   4   6   1     5543.30     5490.55    122.77 o 
   6   6   1       75.34      119.92     32.29 o 
   8   6   1      234.86      318.89     60.78 o 
  10   6   1     3040.97     3082.05     97.16 o 
  12   6   1      769.31      706.87     76.64 o 
  14   6   1       80.16       63.50     68.27 o 
  16   6   1     1221.50     1101.04    131.68 o 
  18   6   1      117.48      104.02    164.71 o 
 -19   7   1       32.16       37.49    216.72 o 
 -17   7   1    15459.17    15174.65    425.98 o 
 -15   7   1     5688.52     5821.59    225.39 o 
 -13   7   1     4123.12     4038.80    136.38 o 
 -11   7   1    10840.95    10466.87    233.31 o 
  -9   7   1     5071.64     4548.20     88.83 o 
  -7   7   1    15928.32    16254.19    224.09 o 
  -5   7   1     1658.70     2026.34    195.65 o 
  -3   7   1    57153.95    55491.90    762.60 o 
  -1   7   1    45258.52    53324.67    733.91 o 
   1   7   1    12314.32    15000.87    677.50 o 
   3   7   1    22625.04    20646.54    299.22 o 
   5   7   1     6374.89     6567.00    132.14 o 
   7   7   1      166.32      143.29     36.65 o 
   9   7   1     3227.32     3238.04     99.55 o 
  11   7   1    18085.77    18196.32    371.94 o 
  13   7   1     5422.81     4887.26    217.03 o 
  15   7   1      600.70      581.00    113.28 o 
  17   7   1     6593.84     7004.33    390.09 o 
 -18   8   1      594.89      457.33    122.59 o 
 -16   8   1     2828.73     3254.24    186.88 o 
 -14   8   1      592.12      547.59     97.50 o 
 -12   8   1       41.05       76.14     57.86 o 
 -10   8   1       48.65       47.41     51.56 o 
  -8   8   1      292.08      373.06     33.48 o 
  -6   8   1     3137.04     2984.86     76.24 o 
  -4   8   1     8299.96     9319.39    139.76 o 
  -2   8   1     6761.14     5912.93    119.14 o 
   0   8   1       47.01      895.21     64.14 o 
   2   8   1    17576.66    17261.87    258.14 o 
   4   8   1       53.34      119.56     42.02 o 
   6   8   1     2095.09     2220.96     76.69 o 
   8   8   1     4062.36     3936.82    108.23 o 
  10   8   1      297.60      357.48     63.26 o 
  12   8   1     4046.52     4150.25    149.98 o 
  14   8   1      267.89      193.02     95.36 o 
  16   8   1     2494.96     2687.31    251.39 o 
 -17   9   1      441.34      442.56    115.98 o 
 -15   9   1     2006.85     2042.44    146.73 o 
 -13   9   1     2026.92     2089.04    111.27 o 
 -11   9   1      648.05      684.38     72.98 o 
  -9   9   1     6409.81     5465.33    149.98 o 
  -7   9   1     1574.79     1532.98     53.97 o 
  -5   9   1     1594.56     1813.38     76.08 o 
  -3   9   1     9235.78     8484.24    160.28 o 
  -1   9   1      466.37      463.90     68.82 o 
   1   9   1       97.58      545.87    188.86 o 
   3   9   1     8300.24     8627.16    165.76 o 
   5   9   1     6962.47     6791.58    142.94 o 
   7   9   1     1508.79     1437.19     69.15 o 
   9   9   1     2197.52     2436.18    110.11 o 
  11   9   1     2960.13     3411.11    219.66 o 
  13   9   1      154.27      299.49     94.86 o 
  15   9   1     1494.31     1673.06    216.72 o 
 -18  10   1       66.68     -156.04    156.04 o 
 -16  10   1     1574.60     1597.41    150.08 o 
 -14  10   1     2315.02     2331.56    182.04 o 
 -12  10   1      571.18      675.39     94.17 o 
 -10  10   1     1810.75     2010.43    101.69 o 
  -8  10   1     3549.47     3690.43    141.56 o 
  -6  10   1     1460.22     1498.88     78.01 o 
  -4  10   1    13021.73    12683.87    204.59 o 
  -2  10   1    24149.80    22510.41    373.71 o 
   0  10   1     2352.37     4093.35    332.64 o 
   2  10   1     2075.29     2576.77    105.10 o 
   4  10   1     5096.50     4687.20    115.78 o 
   6  10   1       66.22       38.60     43.02 o 
   8  10   1      480.79      463.82     66.61 o 
  10  10   1     6461.84     6170.50    351.08 o 
  12  10   1     5238.23     5321.78    342.41 o 
  14  10   1      130.03      112.69    147.37 o 
  16  10   1     3129.63     3484.83    294.74 o 
 -17  11   1     2500.47     2539.94    260.06 o 
 -15  11   1      178.31      416.10    156.04 o 
 -13  11   1     3178.74     3134.26    174.62 o 
 -11  11   1      708.37      583.37     90.51 o 
  -9  11   1       10.14       62.96     61.60 o 
  -7  11   1      537.71      369.08     63.26 o 
  -5  11   1     5216.04     5116.29    146.42 o 
  -3  11   1      562.73      623.97     76.44 o 
  -1  11   1     5191.87     5175.75    171.63 o 
   1  11   1      568.60      668.99     55.16 o 
   3  11   1     8402.52     8492.70    177.67 o 
   5  11   1     5458.91     5449.48    190.02 o 
   7  11   1      541.54      561.84    112.69 o 
   9  11   1       38.54      121.04     82.58 o 
  11  11   1      349.32      329.41     98.08 o 
  13  11   1     2667.23     2713.31    251.39 o 
  15  11   1      505.35      459.44    182.04 o 
 -16  12   1      622.42      459.44    182.04 o 
 -14  12   1     3284.14     3354.80    268.73 o 
 -12  12   1      113.03      380.90    101.00 o 
 -10  12   1     6920.19     6713.21    205.51 o 
  -8  12   1     4194.40     4168.98    144.65 o 
  -6  12   1      254.16      463.00     82.58 o 
  -4  12   1     1699.86     1766.56     99.68 o 
  -2  12   1      467.17      568.27     79.69 o 
   0  12   1     2266.27     2454.46    186.38 o 
   2  12   1      937.51      866.96     91.95 o 
   4  12   1    11595.30    10459.95    294.23 o 
   6  12   1     4023.27     3971.21    171.63 o 
   8  12   1     1330.76     1218.44    113.28 o 
  10  12   1     6482.22     6435.06    242.72 o 
  12  12   1      220.66      302.41    107.14 o 
  14  12   1      471.46      277.40    173.37 o 
 -15  13   1     1454.82     1525.70    216.72 o 
 -13  13   1       20.52      112.69    138.70 o 
 -11  13   1     3292.66     3155.42    242.72 o 
  -9  13   1    15937.25    15301.56    429.10 o 
  -7  13   1      403.48      457.53     94.86 o 
  -5  13   1     5693.09     5972.73    208.41 o 
  -3  13   1     5381.83     4649.91    180.75 o 
  -1  13   1     3682.49     3928.85    165.50 o 
   1  13   1       49.47      346.15     79.69 o 
   3  13   1     4877.23     5036.77    190.02 o 
   5  13   1    12602.31    12317.68    340.16 o 
   7  13   1      649.14      824.69    255.73 o 
   9  13   1     5287.40     4793.64    229.72 o 
  11  13   1     2792.82     3062.71    180.75 o 
  13  13   1       51.22       -8.67    156.04 o 
 -12  14   1        1.49      -26.01    138.70 o 
 -10  14   1      244.24      138.70    138.70 o 
  -8  14   1       81.64      130.03     91.95 o 
  -6  14   1     1504.81     1222.42    138.70 o 
  -4  14   1      892.78      872.61    103.67 o 
  -2  14   1      105.69       -8.67     79.69 o 
   0  14   1      220.83       67.42     82.58 o 
   2  14   1       71.25      143.03     85.82 o 
   4  14   1       74.14       34.67     86.69 o 
   6  14   1       43.60       47.83     88.72 o 
   8  14   1        0.82       18.74     94.86 o 
  10  14   1       24.25       39.01    104.21 o 
 -11  15   1     1168.94     1170.28    190.71 o 
  -9  15   1     3386.05     3051.39    251.39 o 
  -7  15   1      583.73      614.37    107.14 o 
  -5  15   1     1433.91     1501.49    128.72 o 
  -3  15   1     5529.00     5281.56    211.41 o 
  -1  15   1     2086.84     2236.38    169.04 o 
   1  15   1      137.16      296.31    125.70 o 
   3  15   1     1378.83     1422.52    128.72 o 
   5  15   1     8014.12     8455.95    281.97 o 
   7  15   1       87.31      130.03    101.00 o 
   9  15   1     3634.03     3287.91    195.86 o 
 -10  16   1     7973.21     7645.82    398.76 o 
  -8  16   1     3227.48     2834.67    251.39 o 
  -6  16   1     1264.28     1410.54    242.72 o 
  -4  16   1     3936.28     3569.08    190.02 o 
  -2  16   1      249.57      294.74    104.21 o 
   0  16   1      159.32      252.18    117.03 o 
   2  16   1      204.71      490.90    173.37 o 
   4  16   1     5151.39     4931.91    217.54 o 
   6  16   1     2279.32     2662.02    174.62 o 
   8  16   1      464.02      416.10    173.37 o 
  -7  17   1      100.48      -95.36    147.37 o 
  -5  17   1      355.92      642.99    208.05 o 
  -3  17   1      302.61      353.85    160.37 o 
  -1  17   1      713.01      616.58    122.59 o 
   1  17   1     2332.17     1982.94    159.37 o 
   3  17   1     2137.14     2158.65    165.50 o 
   5  17   1      226.69      199.38    156.04 o 
 -22   0   2     1172.16     1239.63    225.39 o 
 -20   0   2     4784.75     5149.23    320.74 o 
 -18   0   2    16742.61    17311.45    641.49 o 
 -16   0   2     4538.72     4195.67    242.72 o 
 -14   0   2    39877.64    38262.35    703.69 o 
 -12   0   2    14560.36    14525.29    286.83 o 
 -10   0   2     2192.91     2106.52     69.71 o 
  -8   0   2    19244.16    20556.47    373.61 o 
  -6   0   2    53575.96    54194.61    945.61 o 
  -4   0   2     8055.44     7926.53    237.73 o 
   0   0   2    17460.96    16811.79    196.98 o 
   2   0   2    36581.95    35562.79    627.07 o 
   4   0   2    23325.29    25174.29    554.71 o 
   6   0   2     2060.77     1851.03     85.82 o 
   8   0   2    13345.78    12871.43    318.75 o 
  10   0   2    41734.45    39882.54    888.75 o 
  12   0   2     3330.27     3128.04    146.73 o 
  14   0   2    15193.24    15581.38    413.72 o 
  16   0   2     4810.95     4958.51    312.07 o 
  18   0   2     1531.28     1725.08    225.39 o 
 -21   1   2      173.94      238.39    116.46 o 
 -19   1   2     2138.83     2771.19    171.63 o 
 -17   1   2     5037.61     5227.95    202.28 o 
 -15   1   2     1357.05     1235.67    104.21 o 
 -13   1   2       52.23       43.86     26.59 o 
 -11   1   2     1705.76     2010.28     51.60 o 
  -9   1   2     1064.45     1077.78     38.12 o 
  -7   1   2    13276.79    13869.88    181.03 o 
  -5   1   2    41206.85    43295.84    660.34 o 
  -3   1   2     9877.93    10370.99    143.31 o 
  -1   1   2    10815.56    11528.46     98.52 o 
   1   1   2    44615.66    45722.00    439.23 o 
   3   1   2    17172.74    17755.04    250.38 o 
   5   1   2     1460.22     1350.23     85.08 o 
   7   1   2     2147.48     2378.24     70.36 o 
   9   1   2      118.60      155.77     37.78 o 
  11   1   2     1131.16     1285.65     69.15 o 
  13   1   2     5949.91     5613.40    143.98 o 
  15   1   2     2200.15     2403.74    216.72 o 
  17   1   2      173.35      134.37    110.33 o 
 -22   2   2      490.17      424.77    128.72 o 
 -20   2   2      675.92      995.46    238.39 o 
 -18   2   2     3191.01     3861.96    190.02 o 
 -16   2   2     1364.30     1508.18    113.28 o 
 -14   2   2     1602.85     1709.02     73.06 o 
 -12   2   2     9163.04     8632.51    133.83 o 
 -10   2   2     1153.81      991.02     35.21 o 
  -8   2   2    15982.52    16507.05    215.82 o 
  -6   2   2     7320.17     7348.97    165.20 o 
  -4   2   2    55810.44    55733.70    631.19 o 
  -2   2   2       66.65       96.63      5.71 o 
   0   2   2    50374.03    51364.09    492.94 o 
   2   2   2    11427.34    11172.22    149.17 o 
   4   2   2    13915.10    14374.80    210.10 o 
   6   2   2      971.29      817.65     63.81 o 
   8   2   2    10789.66    10085.21    186.30 o 
  10   2   2      626.25      630.76     54.05 o 
  12   2   2      927.05      965.73     67.08 o 
  14   2   2     4044.38     4201.84    151.59 o 
  16   2   2      467.06      642.44    116.46 o 
  18   2   2      499.14      528.79    190.71 o 
 -21   3   2       55.78      141.44    115.98 o 
 -19   3   2     6767.57     6865.42    254.33 o 
 -17   3   2     1709.96     1945.26    137.82 o 
 -15   3   2       10.67        8.67     67.43 o 
 -13   3   2    12149.08    12206.16    196.04 o 
 -11   3   2    12425.45    11475.87    164.49 o 
  -9   3   2    14275.65    15279.94    205.20 o 
  -7   3   2     1546.52     1427.85     38.77 o 
  -5   3   2    55882.29    55275.01    685.63 o 
  -3   3   2    34769.66    39539.77    424.28 o 
  -1   3   2    40811.39    45506.00    461.49 o 
   1   3   2    52053.36    50364.01    541.87 o 
   3   3   2     1861.14     1659.89     41.18 o 
   5   3   2    17989.68    19072.68    306.64 o 
   7   3   2    14256.16    13681.54    236.19 o 
   9   3   2    12236.73    12273.86    223.19 o 
  11   3   2       17.64       17.54     44.32 o 
  13   3   2     2227.13     2533.30    131.25 o 
  15   3   2     7360.40     7590.81    312.07 o 
  17   3   2       78.76      104.02    156.04 o 
 -20   4   2     1580.47     1621.10    153.24 o 
 -18   4   2      394.78      427.40    103.67 o 
 -16   4   2      143.77      151.70     82.35 o 
 -14   4   2       75.77       56.04     48.20 o 
 -12   4   2       14.55       18.92     23.81 o 
 -10   4   2      175.72      272.99     24.50 o 
  -8   4   2      182.00      170.32     18.85 o 
  -6   4   2     7640.96     7900.84    110.43 o 
  -4   4   2    33185.34    36345.30    455.67 o 
  -2   4   2      214.94      224.48     15.63 o 
   0   4   2    26198.36    29286.69    368.50 o 
   2   4   2     8443.29     8365.38    118.52 o 
   4   4   2       99.05       42.68     22.30 o 
   6   4   2      367.28      547.83     39.97 o 
   8   4   2      107.87      123.20     37.78 o 
  10   4   2      145.26      171.10     45.36 o 
  12   4   2      169.99      166.87     52.01 o 
  14   4   2      642.04      981.25     92.78 o 
  16   4   2     1230.89     1308.98    199.38 o 
  18   4   2      583.03      624.15    199.38 o 
 -21   5   2      685.83      785.95    137.82 o 
 -19   5   2      251.80      335.50    113.28 o 
 -17   5   2     1233.17     1444.23    128.72 o 
 -15   5   2      733.28      896.32    101.00 o 
 -13   5   2     5809.75     5540.97    183.93 o 
 -11   5   2    10488.03     9516.59    144.36 o 
  -9   5   2       11.23       -9.67     18.53 o 
  -7   5   2    19961.68    19080.29    232.07 o 
  -5   5   2    29713.43    31941.98    445.69 o 
  -3   5   2      301.08      347.75     35.64 o 
  -1   5   2      376.65      434.93     24.55 o 
   1   5   2    31740.36    33270.39    502.77 o 
   3   5   2    19140.48    18127.64    262.02 o 
   5   5   2      310.43      416.10     78.02 o 
   7   5   2    10295.63     9628.31    179.84 o 
   9   5   2     5775.05     5690.10    210.21 o 
  11   5   2      846.22     1084.17     70.36 o 
  13   5   2     1185.19     1297.95     96.68 o 
  15   5   2      206.06      329.41    147.37 o 
  17   5   2      939.47      901.55    199.38 o 
 -20   6   2     1285.71     1634.39    303.41 o 
 -18   6   2     1138.25     1165.03    138.70 o 
 -16   6   2     3224.61     3398.94    171.63 o 
 -14   6   2      173.84      177.71     79.69 o 
 -12   6   2    16643.32    16116.83    253.41 o 
 -10   6   2    14308.49    14177.94    200.46 o 
  -8   6   2     5478.86     5418.66     91.25 o 
  -6   6   2    32330.24    32225.41    382.23 o 
  -4   6   2     1049.40     1072.51     36.17 o 
  -2   6   2        1.28       27.36     21.81 o 
   0   6   2     1479.75     1493.61     43.34 o 
   2   6   2    33398.56    33786.36    470.55 o 
   4   6   2     4460.15     4301.96     87.46 o 
   6   6   2    15017.70    14755.20    253.53 o 
   8   6   2    17509.51    17188.61    296.88 o 
  10   6   2      124.67      162.76     48.34 o 
  12   6   2     3923.37     3738.45    141.56 o 
  14   6   2     1136.38     1182.58    125.55 o 
  16   6   2     1414.22     1508.36    208.05 o 
 -19   7   2      155.08      270.18    130.03 o 
 -17   7   2      168.28      349.38    101.00 o 
 -15   7   2     1430.84     1442.35    122.59 o 
 -13   7   2     1146.04     1235.03    139.90 o 
 -11   7   2      377.16      439.83     40.96 o 
  -9   7   2      488.98      515.48     33.92 o 
  -7   7   2     1627.97     1743.98     55.15 o 
  -5   7   2     3584.12     3880.67     89.00 o 
  -3   7   2      636.15      820.29     35.30 o 
  -1   7   2      923.56     1101.94     40.19 o 
   1   7   2     2763.19     3045.48     68.15 o 
   3   7   2     1208.82     1299.24     53.85 o 
   5   7   2      744.21      726.79     46.47 o 
   7   7   2      292.68      281.51     45.36 o 
   9   7   2     1137.48     1113.00     67.08 o 
  11   7   2     1310.11     1169.03     90.09 o 
  13   7   2      111.17      144.68     88.72 o 
  15   7   2      149.28      130.03    156.04 o 
 -20   8   2      138.66       78.02    122.59 o 
 -18   8   2     1339.51     1399.41    143.95 o 
 -16   8   2     2172.00     2405.95    156.22 o 
 -14   8   2      429.80      580.23    221.05 o 
 -12   8   2    22296.56    20858.86    410.34 o 
 -10   8   2    11519.73    11052.43    185.24 o 
  -8   8   2     3520.15     3363.54     73.16 o 
  -6   8   2    10438.13     9461.64    141.47 o 
  -4   8   2     2629.73     2416.00     71.42 o 
  -2   8   2        4.46       -2.85     26.31 o 
   0   8   2     3537.19     3167.71     72.83 o 
   2   8   2     9746.82     8491.19    143.44 o 
   4   8   2     3632.56     3416.24     90.87 o 
   6   8   2    14408.08    14186.46    252.46 o 
   8   8   2    21999.38    21058.97    358.62 o 
  10   8   2      341.00      307.74     79.69 o 
  12   8   2     2467.19     2475.29    153.24 o 
  14   8   2     1509.97     1644.57    143.95 o 
  16   8   2      196.00       69.35    156.04 o 
 -19   9   2      277.97      192.05    118.47 o 
 -17   9   2     1021.68     1160.14    177.71 o 
 -15   9   2        1.91      -80.50     85.16 o 
 -13   9   2     6190.89     6239.07    242.72 o 
 -11   9   2    13815.40    13225.83    283.49 o 
  -9   9   2     5697.57     5498.48    129.72 o 
  -7   9   2    23332.84    23187.37    342.61 o 
  -5   9   2     8394.01     8217.23    217.71 o 
  -3   9   2     2149.07     2361.68     71.42 o 
  -1   9   2     1916.55     2157.41     62.75 o 
   1   9   2     9311.65     8547.95    146.52 o 
   3   9   2    24372.06    23566.99    384.66 o 
   5   9   2     5705.20     5615.86    129.92 o 
   7   9   2    14553.94    14346.81    261.13 o 
   9   9   2     5215.24     5147.93    193.01 o 
  11   9   2        2.61      121.36     85.82 o 
  13   9   2      819.52      673.52    113.28 o 
  15   9   2      321.37      416.10    173.37 o 
 -18  10   2     2309.28     2142.87    171.30 o 
 -16  10   2       22.60      -98.08     98.08 o 
 -14  10   2     2253.03     2069.12    186.38 o 
 -12  10   2      569.11      574.95     91.33 o 
 -10  10   2      431.75      349.14     62.90 o 
  -8  10   2      241.38      218.48     56.58 o 
  -6  10   2      270.66      234.23     41.01 o 
  -4  10   2     9003.67     9510.60    181.97 o 
  -2  10   2        8.15        6.37     30.72 o 
   0  10   2     8958.61     9014.53    155.82 o 
   2  10   2      375.80      380.00     50.46 o 
   4  10   2      527.70      521.33     50.82 o 
   6  10   2      874.52      662.95     70.07 o 
   8  10   2      356.05      295.06     82.58 o 
  10  10   2     1892.10     1847.50    134.85 o 
  12  10   2       32.63      -37.37     88.72 o 
  14  10   2     2689.33     2695.97    260.06 o 
 -17  11   2      745.63      901.14    137.82 o 
 -15  11   2     2179.04     1998.37    153.24 o 
 -13  11   2     5341.32     5178.61    210.88 o 
 -11  11   2     5501.87     4861.48    173.28 o 
  -9  11   2      683.35      627.29     73.29 o 
  -7  11   2    11694.06    11643.75    398.82 o 
  -5  11   2     8599.49     8803.67    248.20 o 
  -3  11   2     1831.00     2165.96    113.28 o 
  -1  11   2     2399.22     2769.15    106.69 o 
   1  11   2     8561.91     8604.08    201.82 o 
   3  11   2    10191.46     9806.91    223.51 o 
   5  11   2      571.72      589.45     82.58 o 
   7  11   2     5582.97     5143.37    242.72 o 
   9  11   2     5610.27     6017.61    220.67 o 
  11  11   2     1770.10     1543.40    137.82 o 
  13  11   2      894.86     1025.55    134.85 o 
 -16  12   2      711.71      974.86    143.03 o 
 -14  12   2       60.29      -91.33     91.33 o 
 -12  12   2     1005.81     1105.66    122.59 o 
 -10  12   2     1259.22     1390.19    115.17 o 
  -8  12   2      941.21      754.12     76.01 o 
  -6  12   2     4089.59     4583.75    224.28 o 
  -4  12   2     6206.44     6890.31    217.54 o 
  -2  12   2        6.26      -34.67     61.30 o 
   0  12   2     5516.50     6087.78    165.01 o 
   2  12   2     4771.54     5154.00    203.20 o 
   4  12   2     1521.27     1228.48    104.21 o 
   6  12   2     1283.69     1528.25    119.41 o 
   8  12   2     1293.66     1265.60    122.59 o 
  10  12   2       69.79       73.68     91.95 o 
  12  12   2      772.07      852.31    203.72 o 
 -15  13   2       99.79      121.36    164.71 o 
 -13  13   2       48.07       26.01    138.70 o 
 -11  13   2      446.31      402.33    103.67 o 
  -9  13   2      152.85        6.55     66.61 o 
  -7  13   2      339.21      213.68     68.27 o 
  -5  13   2     1796.49     2140.18    108.14 o 
  -3  13   2     1141.49     1053.01    101.00 o 
  -1  13   2     1593.12     1491.02    116.46 o 
   1  13   2     1504.22     1891.30    160.37 o 
   3  13   2      530.76      367.72     85.82 o 
   5  13   2      196.12      112.69     85.82 o 
   7  13   2      531.23      433.96    101.00 o 
   9  13   2       50.82      -15.94     94.86 o 
  11  13   2       59.25      -17.09    107.14 o 
 -14  14   2     1613.67     1430.34    208.05 o 
 -12  14   2     1374.99     1213.62    190.71 o 
 -10  14   2      192.52      130.03    130.03 o 
  -8  14   2      322.50      294.74     91.95 o 
  -6  14   2     6094.53     6201.25    220.67 o 
  -4  14   2    11434.25    11685.00    327.90 o 
  -2  14   2       10.24       73.68     79.69 o 
   0  14   2    11851.52    12847.80    352.42 o 
   2  14   2     5375.42     5780.87    214.54 o 
   4  14   2      280.84      197.98     94.86 o 
   6  14   2      326.41      471.42    107.14 o 
   8  14   2     1281.09     1435.00    140.98 o 
  10  14   2     2016.03     2259.61    171.63 o 
 -11  15   2       11.75       86.69    138.70 o 
  -9  15   2       68.60       17.34    130.03 o 
  -7  15   2       57.27       57.21    117.03 o 
  -5  15   2     2810.74     2943.09    165.50 o 
  -3  15   2     1877.21     2176.16    147.11 o 
  -1  15   2     1923.51     2223.74    147.11 o 
   1  15   2     2688.55     2306.06    355.42 o 
   3  15   2       51.13      114.09     94.86 o 
   5  15   2      123.89       17.34     98.08 o 
   7  15   2       11.96       13.00    104.21 o 
   9  15   2     1048.49     1083.59    199.38 o 
 -10  16   2      264.71      208.05    156.04 o 
  -8  16   2      154.14      164.71    147.37 o 
  -6  16   2     2723.12     2626.63    234.06 o 
  -4  16   2      649.16      845.00    119.41 o 
  -2  16   2        2.10       86.69    156.04 o 
   0  16   2      643.65      681.19    116.46 o 
   2  16   2     2963.84     2825.15    174.62 o 
   4  16   2       59.94      -70.14    101.00 o 
   6  16   2      371.89      176.89    113.28 o 
  -7  17   2     1241.56     1074.92    190.71 o 
  -5  17   2     3373.81     3250.77    268.73 o 
  -3  17   2     1133.82     1136.45    151.70 o 
  -1  17   2     1251.18     1127.24    177.71 o 
   1  17   2     3647.56     3867.96    515.79 o 
   3  17   2     1154.63      962.36    137.82 o 
 -23   1   3     1085.19     1210.89    156.22 o 
 -21   1   3     2481.91     2974.80    186.88 o 
 -19   1   3      212.64      254.02    101.00 o 
 -17   1   3      227.54      169.04     79.69 o 
 -15   1   3     7152.84     6790.06    219.67 o 
 -13   1   3    10672.62    10409.33    153.79 o 
 -11   1   3      641.25      663.05     34.00 o 
  -9   1   3    12098.90    11608.40    192.84 o 
  -7   1   3    10506.94     9624.49    163.62 o 
  -5   1   3    10788.10    11402.76    161.47 o 
  -3   1   3     1970.45     2080.90     34.00 o 
  -1   1   3    18558.81    17405.60    191.10 o 
   1   1   3    30962.20    31033.83    338.15 o 
   3   1   3     7024.54     6550.28     97.87 o 
   5   1   3    28382.25    25750.75    366.66 o 
   7   1   3     3761.39     3351.72     88.60 o 
   9   1   3    15458.98    15489.89    271.96 o 
  11   1   3     6049.06     6030.01    146.15 o 
  13   1   3      147.96      175.99     59.50 o 
  15   1   3        0.96        8.67    138.70 o 
 -22   2   3      430.68      596.88    131.68 o 
 -20   2   3       44.49      128.98    177.71 o 
 -18   2   3      277.15      208.05     85.82 o 
 -16   2   3     5245.06     5189.43    199.38 o 
 -14   2   3    25544.73    25063.07    368.12 o 
 -12   2   3     7976.18     7556.32    129.37 o 
 -10   2   3    38451.18    38017.45    527.05 o 
  -8   2   3    39284.65    38539.63    480.52 o 
  -4   2   3     4074.10     4562.23     62.97 o 
  -2   2   3     7133.11     6749.64     77.26 o 
   0   2   3    27584.71    26384.20    307.87 o 
   2   2   3     5279.96     5551.08     78.08 o 
   4   2   3    26060.76    27126.42    382.17 o 
   6   2   3    37342.38    37768.37    588.38 o 
   8   2   3        7.65       26.52     36.65 o 
  10   2   3     2569.15     2576.73     95.36 o 
  12   2   3     2527.97     2699.66    105.06 o 
  14   2   3     1508.80     1403.55    125.55 o 
 -21   3   3     2553.84     3121.95    193.01 o 
 -19   3   3        7.29       26.01     91.95 o 
 -17   3   3     6579.76     6275.23    217.54 o 
 -15   3   3     4427.04     4256.92    173.81 o 
 -13   3   3       43.90       40.81     29.57 o 
 -11   3   3        6.57       14.53     23.90 o 
  -9   3   3     3159.33     3368.29     67.26 o 
  -7   3   3     4700.51     4480.09     96.67 o 
  -5   3   3      808.20     1176.41     39.37 o 
  -3   3   3     5684.53     6115.40     67.94 o 
  -1   3   3     5633.34     5676.33     75.74 o 
   1   3   3     2892.06     2850.31     47.66 o 
   3   3   3     4703.68     4631.35     77.78 o 
   5   3   3      288.62      278.43     30.11 o 
   7   3   3      374.52      368.74     45.04 o 
   9   3   3      468.57      493.20     52.01 o 
  11   3   3      320.10      336.35     56.35 o 
  13   3   3      329.09      281.73     62.74 o 
  15   3   3      214.56       17.34    138.70 o 
 -22   4   3     1823.81     1918.41    390.09 o 
 -20   4   3     3649.76     4214.24    214.28 o 
 -18   4   3      380.97      533.62    101.00 o 
 -16   4   3     2387.39     2707.01    156.04 o 
 -14   4   3    12317.88    11631.69    192.90 o 
 -12   4   3     2684.37     2719.68     67.05 o 
 -10   4   3    20625.15    21082.06    279.49 o 
  -8   4   3    61506.14    61257.69    767.07 o 
  -6   4   3     8224.13     7959.06    109.04 o 
  -2   4   3    86724.49    84008.91    960.04 o 
   0   4   3     4723.80     4370.41     64.06 o 
   2   4   3     2654.78     2604.68    145.99 o 
   4   4   3    15370.22    14735.13    220.94 o 
   6   4   3     7007.72     6475.15    133.24 o 
   8   4   3     9626.29     9296.11    180.93 o 
  10   4   3       58.47       45.51     47.68 o 
  12   4   3    10846.49    10992.19    421.66 o 
  14   4   3     3003.67     3124.13    174.62 o 
  16   4   3     2198.91     2427.24    251.39 o 
 -21   5   3     1183.43     1428.96    281.73 o 
 -19   5   3      671.16      829.34    143.03 o 
 -17   5   3     3732.37     3540.63    168.48 o 
 -15   5   3     1572.03     1591.29    110.33 o 
 -13   5   3      332.30      352.58     39.21 o 
 -11   5   3       13.99        9.69     29.23 o 
  -9   5   3     4885.59     4842.71     88.52 o 
  -7   5   3    20748.78    20728.69    296.08 o 
  -5   5   3     1575.31     2572.20     49.42 o 
  -3   5   3    13412.09    14546.70    192.75 o 
  -1   5   3    10601.15     9865.04    137.93 o 
   1   5   3     4488.51     4953.14    167.99 o 
   3   5   3      256.04      362.05     30.11 o 
   5   5   3    13040.10    12195.14    193.79 o 
   7   5   3     5218.38     5173.47    122.40 o 
   9   5   3     1166.47     1146.91     67.08 o 
  11   5   3     4266.12     4001.04    140.14 o 
  13   5   3      622.34      646.08    104.21 o 
  15   5   3      100.60       43.34    147.37 o 
 -22   6   3      199.14      348.02    268.73 o 
 -20   6   3      853.59      720.03    125.55 o 
 -18   6   3       42.40      109.80     91.33 o 
 -16   6   3     1111.82     1215.57    109.83 o 
 -14   6   3     3695.31     3658.76    123.19 o 
 -12   6   3      163.56      163.93     34.63 o 
 -10   6   3       17.75       29.23     24.52 o 
  -8   6   3     4896.18     4727.37     82.46 o 
  -6   6   3    28091.73    28192.66    398.32 o 
  -4   6   3     1176.25     1630.89     44.85 o 
  -2   6   3     6961.88     6404.13    124.62 o 
   0   6   3      908.02      977.54    121.36 o 
   2   6   3      822.05     1193.27     49.71 o 
   4   6   3      257.79      264.16     32.07 o 
   6   6   3     7099.05     7190.35    149.49 o 
   8   6   3      422.43      458.78     52.01 o 
  10   6   3      283.68      201.26     63.26 o 
  12   6   3     5463.90     5106.74    255.73 o 
  14   6   3       12.35      -11.47     94.86 o 
  16   6   3      797.44     1109.60    208.05 o 
 -21   7   3     5541.67     6205.43    269.50 o 
 -19   7   3      482.69      382.85    134.37 o 
 -17   7   3     5770.11     4983.26    202.00 o 
 -15   7   3    14709.18    14493.80    383.07 o 
 -13   7   3     3149.78     3192.91     99.55 o 
 -11   7   3       69.88      128.64     33.76 o 
  -9   7   3     5311.33     5212.80     93.67 o 
  -7   7   3    23854.36    21443.79    311.59 o 
  -5   7   3     7458.98    11588.15    327.48 o 
  -3   7   3    36892.89    42000.68    648.91 o 
  -1   7   3    52740.49    50782.16    696.11 o 
   1   7   3      792.58      871.23     61.30 o 
   3   7   3    12944.14    12794.57    228.90 o 
   5   7   3     5052.84     4730.37    112.69 o 
   7   7   3     8879.96     8627.62    175.50 o 
   9   7   3     4336.39     4085.28    138.41 o 
  11   7   3     6323.22     6366.58    229.80 o 
  13   7   3    13460.39    13089.28    524.46 o 
  15   7   3       36.82      156.04    156.04 o 
 -20   8   3     1992.82     2268.80    177.44 o 
 -18   8   3      260.32      308.11    107.14 o 
 -16   8   3     3522.39     3936.79    338.08 o 
 -14   8   3      414.35      333.85     82.58 o 
 -12   8   3     3150.48     3234.39     89.71 o 
 -10   8   3     1508.36     1732.44     61.68 o 
  -8   8   3       48.18       66.93     28.28 o 
  -6   8   3    16036.03    15991.51    268.68 o 
  -4   8   3      125.01      635.40     44.54 o 
  -2   8   3     5538.53     5101.14     97.66 o 
   0   8   3     8177.01     8762.77    145.73 o 
   2   8   3     3278.90     2972.06     79.62 o 
   4   8   3      344.09      445.59     47.68 o 
   6   8   3       61.58       32.33     42.13 o 
   8   8   3       28.63      -40.45     55.05 o 
  10   8   3      788.66      729.82    104.21 o 
  12   8   3     3289.33     3838.07    385.76 o 
  14   8   3      418.90      418.68    113.28 o 
 -19   9   3     1041.24      996.31    137.82 o 
 -17   9   3      124.65      209.63    101.00 o 
 -15   9   3     2824.57     3063.40    212.38 o 
 -13   9   3     1863.01     1972.56    128.29 o 
 -11   9   3     1617.38     1623.17     74.34 o 
  -9   9   3     6631.31     6480.97    127.73 o 
  -7   9   3     6033.14     5910.37    125.70 o 
  -5   9   3      171.69     1079.16     60.06 o 
  -3   9   3      847.36      989.87     58.78 o 
  -1   9   3     7436.56     7045.67    127.13 o 
   1   9   3     1524.27     1574.06     56.50 o 
   3   9   3     2086.04     2140.91     79.04 o 
   5   9   3     5595.61     4842.42    141.75 o 
   7   9   3      442.05      530.35     73.92 o 
   9   9   3     2526.83     2701.52    150.08 o 
  11   9   3     1606.00     1699.44    137.82 o 
  13   9   3      444.50      352.84    113.28 o 
 -18  10   3      242.48      265.17    138.70 o 
 -16  10   3     4094.22     4173.94    221.05 o 
 -14  10   3     5793.73     5514.00    442.11 o 
 -12  10   3      276.04      347.78    199.38 o 
 -10  10   3       86.92       69.63     53.22 o 
  -8  10   3     4161.94     3736.25    100.55 o 
  -6  10   3     1607.18     2372.15    194.83 o 
  -4  10   3     2872.84     4981.64    176.42 o 
  -2  10   3    24098.04    23011.36    379.20 o 
   0  10   3    10561.83    10502.57    228.52 o 
   2  10   3     1609.11     1502.79     80.08 o 
   4  10   3     4232.41     4295.08    135.13 o 
   6  10   3     1620.51     1656.40     95.09 o 
   8  10   3      396.05      478.20     91.95 o 
  10  10   3     2662.69     2851.20    162.35 o 
  12  10   3     1527.21     1698.54    150.08 o 
 -17  11   3     2238.51     2635.29    177.44 o 
 -15  11   3      293.57      253.87    173.37 o 
 -13  11   3       26.32      -24.72     82.58 o 
 -11  11   3      293.39      358.83     85.16 o 
  -9  11   3     5206.18     4931.44    149.04 o 
  -7  11   3     8041.50     7786.47    191.55 o 
  -5  11   3      835.41      886.31     86.69 o 
  -3  11   3     4668.15     4727.23    234.06 o 
  -1  11   3      400.46      438.43     99.25 o 
   1  11   3     5165.44     5230.86    148.42 o 
   3  11   3      203.00      165.70     83.54 o 
   5  11   3       20.90       42.58     63.16 o 
   7  11   3      951.07      986.16    134.37 o 
   9  11   3     2881.26     2630.04    162.35 o 
  11  11   3      118.56      225.39    104.21 o 
 -16  12   3      363.53      252.95    119.41 o 
 -14  12   3     5896.24     5405.44    219.65 o 
 -12  12   3      775.46      825.17    109.83 o 
 -10  12   3     4072.18     4153.05    180.13 o 
  -8  12   3    10063.93     8913.68    218.06 o 
  -6  12   3      722.22      655.90     85.82 o 
  -4  12   3     2235.06     2118.16    119.41 o 
  -2  12   3      500.89      801.70     80.67 o 
   0  12   3     1828.56     1660.90     93.08 o 
   2  12   3       65.89      245.61     65.06 o 
   4  12   3     4869.23     4991.17    190.02 o 
   6  12   3     5551.89     5443.36    205.28 o 
   8  12   3      174.74      208.05     98.08 o 
  10  12   3     3264.60     3142.53    260.06 o 
  12  12   3      637.13      572.14    173.37 o 
 -15  13   3     2981.22     3036.78    281.73 o 
 -13  13   3     4000.55     3769.22    255.73 o 
 -11  13   3      616.63      752.59    134.37 o 
  -9  13   3    12060.12    12381.08    407.43 o 
  -7  13   3     3920.12     4221.80    277.85 o 
  -5  13   3       20.81      286.07    138.70 o 
  -3  13   3     2791.85     2760.63    368.42 o 
  -1  13   3     5084.20     4535.70    148.26 o 
   1  13   3     5355.73     5627.62    166.78 o 
   3  13   3      494.17      615.48    138.70 o 
   5  13   3    14712.84    14051.70    814.86 o 
   7  13   3     3067.96     3182.77    177.76 o 
   9  13   3       24.57       17.34    104.21 o 
 -14  14   3       12.61      -69.35    147.37 o 
 -12  14   3        1.33      -75.78     93.68 o 
 -10  14   3        5.66      -91.33     91.33 o 
  -8  14   3       41.67       38.87    130.03 o 
  -6  14   3       88.57       34.67     70.07 o 
  -4  14   3      239.82      173.37     85.82 o 
  -2  14   3      141.87       70.96     82.58 o 
   0  14   3      964.36      858.82    104.21 o 
   2  14   3     1579.25     1633.46    128.72 o 
   4  14   3       91.79       28.52     94.86 o 
   6  14   3      181.39      170.49    101.00 o 
   8  14   3       12.35      -97.34    107.14 o 
 -13  15   3     3138.45     3068.73    268.73 o 
 -11  15   3      183.19      303.41    147.37 o 
  -9  15   3     7382.54     6570.90    338.08 o 
  -7  15   3     1021.58      806.19    156.04 o 
  -5  15   3       55.03      449.12    242.72 o 
  -3  15   3     1792.22     2049.82    208.05 o 
  -1  15   3     5347.35     4957.60    205.28 o 
   1  15   3      911.59      967.52    116.46 o 
   3  15   3      529.31      682.85    312.07 o 
   5  15   3     3600.97     3232.18    183.89 o 
   7  15   3      908.41     1077.36    143.03 o 
 -10  16   3     2251.65     2201.86    225.39 o 
  -8  16   3     3917.34     3467.49    268.73 o 
  -6  16   3      267.29      364.09    156.04 o 
  -4  16   3      133.00       43.34    138.70 o 
  -2  16   3      248.61      -95.36    130.03 o 
   0  16   3     3653.63     3468.55    190.02 o 
   2  16   3     1161.23     1143.08    131.68 o 
   4  16   3     2873.98     2719.53    180.75 o 
  -7  17   3     1942.42     2071.83    234.06 o 
  -5  17   3     1890.64     1699.07    216.72 o 
  -3  17   3      694.83      632.82    182.04 o 
  -1  17   3      186.06      -43.34    164.71 o 
   1  17   3      369.50      416.10    173.37 o 
 -24   0   4      974.31     1118.27    225.39 o 
 -22   0   4     2723.54     3207.43    268.73 o 
 -20   0   4     1562.68     1638.39    190.71 o 
 -18   0   4    14997.90    14225.39    537.46 o 
 -16   0   4     4220.46     4147.59    156.22 o 
 -14   0   4      104.60       90.73     45.67 o 
 -12   0   4      309.96      153.87     47.68 o 
 -10   0   4    26004.35    24390.13    438.69 o 
  -8   0   4    40082.55    39460.17    688.71 o 
  -6   0   4    44193.87    46946.55    980.75 o 
  -4   0   4   929225.50   866873.00  25581.42 o 
  -2   0   4    50828.25    53185.19    798.34 o 
   0   0   4    40697.16    37544.09    672.01 o 
   2   0   4    23987.27    23022.68    420.24 o 
   4   0   4      708.54      546.04     45.04 o 
   6   0   4       15.49       13.87     52.01 o 
   8   0   4     3695.52     3576.28    147.11 o 
  10   0   4    16156.70    15448.50    398.43 o 
  12   0   4     1620.70     1820.43    182.04 o 
 -23   1   4     4012.33     4276.60    286.07 o 
 -21   1   4        0.52      -20.69     94.86 o 
 -19   1   4     3214.40     2949.51    251.39 o 
 -17   1   4     1162.83     1416.51    121.36 o 
 -15   1   4       11.75      107.51     45.04 o 
 -13   1   4      676.18      932.84     47.38 o 
 -11   1   4     4249.55     4466.61     92.05 o 
  -9   1   4     7968.20     7704.31    154.74 o 
  -7   1   4     7303.70     7567.67    120.12 o 
  -3   1   4     7032.89     7752.22    144.45 o 
  -1   1   4     4114.29     4519.79     58.23 o 
   1   1   4    12278.25    11529.12    145.05 o 
   3   1   4     3421.68     3721.07     68.94 o 
   5   1   4     1733.41     1844.92     58.15 o 
   7   1   4      309.93      299.39     43.34 o 
   9   1   4     1128.61     1218.73     68.19 o 
  11   1   4     4609.76     4131.06    143.41 o 
  13   1   4      226.18      470.64    156.04 o 
 -22   2   4       40.99       -4.33    110.33 o 
 -20   2   4      481.56      440.82    117.03 o 
 -18   2   4     9580.59     9236.58    275.84 o 
 -16   2   4      861.74      913.87     80.55 o 
 -14   2   4      497.75      481.73     37.34 o 
 -12   2   4     8516.36     7962.50    147.37 o 
 -10   2   4    21363.98    21395.24    303.06 o 
  -8   2   4     1641.37     1876.53     45.15 o 
  -6   2   4     8305.76     8964.13    116.01 o 
  -4   2   4    15858.72    15922.77    199.80 o 
  -2   2   4    12370.49    12371.25    148.73 o 
   0   2   4     4246.67     4612.92     67.34 o 
   2   2   4    17290.15    17074.04    210.99 o 
   4   2   4     8050.52     7875.76    120.84 o 
   6   2   4      548.61      633.77     47.68 o 
   8   2   4      974.27      940.46     59.50 o 
  10   2   4     8372.43     8107.71    203.49 o 
  12   2   4      787.16      633.65     83.97 o 
  14   2   4       52.35        0.00    130.03 o 
 -23   3   4     4030.19     5093.57    385.76 o 
 -21   3   4      513.00      632.55    119.41 o 
 -19   3   4     4029.00     4068.94    186.88 o 
 -17   3   4     8381.24     8340.34    303.41 o 
 -15   3   4      221.83      196.14     41.83 o 
 -13   3   4     5269.62     5032.72     98.32 o 
 -11   3   4     4922.50     4255.38     81.39 o 
  -9   3   4    12486.06    11469.15    214.08 o 
  -7   3   4     2631.52     2643.63     55.85 o 
  -5   3   4     7834.65     7596.68    112.17 o 
  -3   3   4     9638.12     9228.91    123.15 o 
  -1   3   4      145.29      165.49     15.63 o 
   1   3   4    12726.35    11952.34    151.54 o 
   3   3   4     5830.32     4974.31     79.53 o 
   5   3   4     3037.22     3047.12    108.80 o 
   7   3   4      237.20      240.96     45.36 o 
   9   3   4    13512.77    13746.08    254.62 o 
  11   3   4     2332.09     2190.10    111.70 o 
  13   3   4      540.33      424.77    147.37 o 
 -22   4   4      759.90      869.91    134.85 o 
 -20   4   4      193.71      199.38     98.08 o 
 -18   4   4     1986.47     2015.79    131.68 o 
 -16   4   4      632.66      777.48     59.28 o 
 -14   4   4     2302.73     2285.03     79.04 o 
 -12   4   4       89.05      107.33     29.80 o 
 -10   4   4      653.71      726.64     33.76 o 
  -8   4   4     3287.99     3035.61     73.25 o 
  -6   4   4     4118.86     4399.36     69.51 o 
  -4   4   4      133.49      124.08     14.53 o 
  -2   4   4     3057.07     3344.92     54.81 o 
   0   4   4     4312.43     3816.73     66.00 o 
   2   4   4      251.82      307.44     26.52 o 
   4   4   4       43.81       27.96     26.21 o 
   6   4   4     3934.56     3847.59    101.79 o 
   8   4   4      348.00      325.79     50.82 o 
  10   4   4     2210.08     2146.03    108.36 o 
  12   4   4       33.67       66.56     69.71 o 
  14   4   4      660.53      381.42    156.04 o 
 -23   5   4      544.56      713.24    143.95 o 
 -21   5   4       78.90      -17.09    143.03 o 
 -19   5   4      327.49      350.60    190.71 o 
 -17   5   4     4109.03     3926.93    174.62 o 
 -15   5   4     8519.96     8103.37    170.87 o 
 -13   5   4     8733.14     8348.31    133.23 o 
 -11   5   4    24222.08    23278.41    307.17 o 
  -9   5   4     3348.59     3564.88     65.31 o 
  -7   5   4     5638.90     6091.80     90.72 o 
  -5   5   4     8493.16     8598.86    111.69 o 
  -3   5   4     5088.92     5630.82     85.85 o 
  -1   5   4     7642.77     7689.60    113.76 o 
   1   5   4     7135.43     7025.62    100.99 o 
   3   5   4    29063.77    27358.76    390.70 o 
   5   5   4     5364.75     5135.30    105.42 o 
   7   5   4    10231.58     9829.78    192.84 o 
   9   5   4     3349.53     3361.87    126.73 o 
  11   5   4      387.30      290.86     76.64 o 
  13   5   4      128.76      -86.69    130.03 o 
 -22   6   4      170.92      320.74    125.55 o 
 -20   6   4       14.93      -69.35     98.08 o 
 -18   6   4      972.58     1275.65    122.14 o 
 -16   6   4     8437.89     8770.72    277.40 o 
 -14   6   4       11.77       47.35     41.83 o 
 -12   6   4    20302.75    19319.08    264.71 o 
 -10   6   4    13402.59    12680.65    179.85 o 
  -8   6   4       73.94       54.01     22.30 o 
  -6   6   4     2429.88     2079.06     53.27 o 
  -4   6   4     4115.61     4153.28     70.60 o 
  -2   6   4     1499.34     1233.05     37.03 o 
   0   6   4      278.34      157.70     25.45 o 
   2   6   4    17589.23    15900.83    239.53 o 
   4   6   4    19355.84    18250.11    275.15 o 
   6   6   4      429.95      436.65     60.06 o 
   8   6   4     8488.15     8613.19    210.21 o 
  10   6   4     1087.70     1300.16     93.33 o 
  12   6   4       18.85      -61.84    147.37 o 
  14   6   4      336.79      442.11    173.37 o 
 -21   7   4     1281.68     1338.06    182.04 o 
 -19   7   4      162.00      212.78    101.00 o 
 -17   7   4       25.70       -2.25     82.58 o 
 -15   7   4     1729.44     1979.87    102.96 o 
 -13   7   4     1524.32     1509.63     69.15 o 
 -11   7   4      413.98      525.41     35.60 o 
  -9   7   4      162.90      167.64     25.35 o 
  -7   7   4      241.56      300.21     27.80 o 
  -5   7   4     4667.85     5497.35     97.56 o 
  -3   7   4     5559.55     6390.20    101.95 o 
  -1   7   4      228.37      304.87     33.42 o 
   1   7   4      992.72      992.95     44.85 o 
   3   7   4      898.95     1008.06     48.79 o 
   5   7   4     1130.89     1048.57     68.82 o 
   7   7   4     1631.70     1461.42     88.32 o 
   9   7   4       64.98      115.58     65.06 o 
  11   7   4      322.49      428.30    117.03 o 
  13   7   4     1319.93     1595.05    208.05 o 
 -20   8   4      286.67      340.89    113.28 o 
 -18   8   4     2345.45     2741.05    208.05 o 
 -16   8   4     5214.47     5318.53    202.00 o 
 -14   8   4     1180.44     1297.66     99.49 o 
 -12   8   4     3269.76     3119.66     85.82 o 
 -10   8   4     8889.47     8036.26    140.95 o 
  -8   8   4      207.60      274.21     31.37 o 
  -6   8   4     5256.47     5292.06     99.19 o 
  -4   8   4     6324.75     6838.28    137.63 o 
  -2   8   4     4729.40     4709.21    105.06 o 
   0   8   4       86.22       66.17     29.03 o 
   2   8   4     9599.10     9426.12    160.41 o 
   4   8   4     2642.05     2552.25    103.35 o 
   6   8   4     1978.75     2187.80    101.69 o 
   8   8   4     6886.21     6763.95    185.18 o 
  10   8   4     2129.42     2471.81    153.24 o 
  12   8   4      149.81      164.71    147.37 o 
 -21   9   4       84.16       -8.67    122.59 o 
 -19   9   4      160.92      260.06    110.33 o 
 -17   9   4     3077.62     2812.83    165.16 o 
 -15   9   4     4282.68     4125.07    176.50 o 
 -13   9   4     1276.15     1385.05     86.10 o 
 -11   9   4    38875.59    37817.85    607.70 o 
  -9   9   4     4447.42     4750.57    101.88 o 
  -7   9   4     8914.39     9640.20    179.84 o 
  -5   9   4    11108.34    11980.13    212.32 o 
  -3   9   4    11829.07    12587.18    222.05 o 
  -1   9   4    10604.93    10793.07    198.27 o 
   1   9   4     5592.96     5862.72    133.11 o 
   3   9   4    35014.32    34151.78    628.93 o 
   5   9   4     2199.25     2150.84    101.69 o 
   7   9   4     5352.35     5311.32    161.77 o 
   9   9   4     2118.83     2040.59    140.98 o 
  11   9   4      218.00      147.37    147.37 o 
  13   9   4      111.06      173.37    164.71 o 
 -20  10   4     1010.38      821.97    140.58 o 
 -18  10   4      638.21      965.03    151.70 o 
 -16  10   4      577.85      316.01     99.89 o 
 -14  10   4      160.63      240.25     85.16 o 
 -12  10   4       23.90       30.70     72.79 o 
 -10  10   4      463.77      442.39     57.64 o 
  -8  10   4     1553.62     1558.66     67.08 o 
  -6  10   4     1150.49     1204.45     59.50 o 
  -4  10   4     5807.89     6697.42    232.73 o 
  -2  10   4      233.45      263.30     43.02 o 
   0  10   4     1478.87     1513.54    105.03 o 
   2  10   4      125.61      116.33     53.22 o 
   4  10   4        2.82      -40.45     55.05 o 
   6  10   4      149.95       68.65     63.51 o 
   8  10   4      492.94      558.94    101.00 o 
  10  10   4      647.54      862.73    119.41 o 
  12  10   4      827.32      866.87    190.71 o 
 -19  11   4     1842.98     1521.04    159.37 o 
 -17  11   4     3796.35     4065.71    204.73 o 
 -15  11   4      689.89      585.57    106.09 o 
 -13  11   4     1372.23     1508.74    203.72 o 
 -11  11   4     5928.12     5918.70    204.73 o 
  -9  11   4     7500.74     7839.69    196.57 o 
  -7  11   4      280.56      358.65     49.73 o 
  -5  11   4    27147.86    29396.62    481.98 o 
  -3  11   4    29197.79    30184.26    563.87 o 
  -1  11   4      949.31      973.53     75.07 o 
   1  11   4     5900.61     6201.86    166.78 o 
   3  11   4     7165.72     7033.25    185.18 o 
   5  11   4      981.71     1083.64     90.09 o 
   7  11   4      621.96      629.49    107.14 o 
   9  11   4     4672.10     4824.15    214.54 o 
  11  11   4     1804.35     2123.84    234.06 o 
 -18  12   4     1278.39     1200.46    150.08 o 
 -16  12   4     1641.22     1433.49    143.95 o 
 -14  12   4       78.10      124.61     97.50 o 
 -12  12   4     3903.12     3570.25    277.40 o 
 -10  12   4     1085.45     1051.17    234.06 o 
  -8  12   4       20.99       78.02    104.02 o 
  -6  12   4      511.89      503.38     79.69 o 
  -4  12   4      626.96      602.76     79.69 o 
  -2  12   4      199.51      280.10     64.68 o 
   0  12   4       11.63       27.28     58.24 o 
   2  12   4     1771.64     1693.62     96.68 o 
   4  12   4     3686.71     3186.87    133.40 o 
   6  12   4       25.06      -29.89    112.69 o 
   8  12   4     1855.65     1664.40    147.11 o 
  10  12   4     1555.20     1759.75    216.72 o 
 -17  13   4     1416.37     1531.75    155.50 o 
 -15  13   4      109.75      -40.98     99.89 o 
 -13  13   4      179.84      140.74    103.67 o 
 -11  13   4      651.67      416.91    103.67 o 
  -9  13   4     1238.73     1141.85    164.71 o 
  -7  13   4       33.37       60.68    104.02 o 
  -5  13   4      911.09      877.69     98.08 o 
  -3  13   4      471.96      485.45     88.72 o 
  -1  13   4       77.78       34.44     63.26 o 
   1  13   4     1767.42     1829.63    104.86 o 
   3  13   4      296.50      104.02     85.82 o 
   5  13   4       49.92       90.87     88.72 o 
   7  13   4      366.74      268.73    147.37 o 
   9  13   4     1637.02     1543.03    216.72 o 
 -14  14   4     1295.77     1230.00    140.58 o 
 -12  14   4     1227.17      976.46    124.65 o 
 -10  14   4     5291.27     5119.72    606.81 o 
  -8  14   4     3054.29     2997.02    550.46 o 
  -6  14   4     2751.93     2652.63    208.05 o 
  -4  14   4    10162.27    11531.16    327.90 o 
  -2  14   4     1708.47     1777.97    106.69 o 
   0  14   4     3538.38     3510.99    143.25 o 
   2  14   4     5565.93     5540.67    214.54 o 
   4  14   4     1038.13      988.24    173.37 o 
   6  14   4     1376.71     1308.98    199.38 o 
   8  14   4     1084.65     1248.30    208.05 o 
 -13  15   4      171.91       14.99    112.29 o 
 -11  15   4       52.70      204.54    186.38 o 
  -9  15   4     1544.95     1674.60    156.04 o 
  -7  15   4      298.12      303.41    151.70 o 
  -5  15   4     3608.09     3640.87    260.06 o 
  -3  15   4     3223.43     3372.14    251.39 o 
  -1  15   4      314.82      268.73    138.70 o 
   1  15   4     1692.46     1447.68    190.71 o 
   3  15   4      127.99      156.04    147.37 o 
   5  15   4       47.28      312.07    164.71 o 
 -10  16   4     1105.28     1144.27    199.38 o 
  -8  16   4        3.39        8.67    138.70 o 
  -6  16   4      773.36      996.90    182.04 o 
  -4  16   4       34.51      -52.01    138.70 o 
  -2  16   4      397.98      268.73    164.71 o 
   0  16   4       12.54       34.67    156.04 o 
   2  16   4     1599.02     1898.45    225.39 o 
  -7  17   4       31.88       43.34    156.04 o 
  -5  17   4     2860.31     3103.41    268.73 o 
  -3  17   4     2890.80     2895.36    260.06 o 
  -1  17   4      171.88      268.73    164.71 o 
 -23   1   5        4.61       60.68    110.33 o 
 -21   1   5       93.80      -50.33    117.03 o 
 -19   1   5     2998.35     3306.71    238.39 o 
 -17   1   5    10665.67    10758.82    206.94 o 
 -15   1   5     4595.10     4311.80    105.06 o 
 -13   1   5    19426.44    18044.33    295.75 o 
 -11   1   5     1607.05     1576.89    135.85 o 
  -9   1   5    22616.30    22102.15    303.06 o 
  -7   1   5    13046.60    11746.99    184.17 o 
  -5   1   5      110.65      116.29     13.00 o 
  -3   1   5     2916.13     3939.87     56.10 o 
  -1   1   5     9041.59     7855.63    102.94 o 
   1   1   5    13147.65    12495.01    159.09 o 
   3   1   5        7.50       -9.80     22.05 o 
   5   1   5     9650.91     9578.59    161.97 o 
   7   1   5     6773.86     6696.44    147.37 o 
   9   1   5      442.30      441.29     88.72 o 
  11   1   5      320.59      438.29    112.69 o 
  13   1   5     2484.36     2760.40    174.62 o 
 -24   2   5     1169.05     1203.89    153.24 o 
 -22   2   5     1307.51     1208.70    137.82 o 
 -20   2   5     2233.19     2319.09    147.11 o 
 -18   2   5     2940.34     2921.73    118.38 o 
 -16   2   5      193.33      191.05     42.13 o 
 -14   2   5    26450.96    25648.93    413.85 o 
 -12   2   5    21025.35    21197.54    340.14 o 
 -10   2   5     4983.18     5145.09    239.04 o 
  -8   2   5    14166.65    13066.18    168.52 o 
  -6   2   5    10085.80     9925.12    160.28 o 
  -4   2   5     4364.57     5108.31     66.27 o 
  -2   2   5     1189.51     1198.79    121.36 o 
   0   2   5    32841.73    31596.05    403.31 o 
   2   2   5    24126.39    23788.85    289.14 o 
   4   2   5     7054.66     6682.14    111.44 o 
   6   2   5    22264.44    21262.33    355.42 o 
   8   2   5     2760.80     2824.54    114.89 o 
  10   2   5       59.72       91.02     79.69 o 
  12   2   5       32.59        0.00     91.95 o 
  14   2   5      300.49       78.02    156.04 o 
 -23   3   5      448.15      714.04    131.68 o 
 -21   3   5      334.37      399.97    109.83 o 
 -19   3   5       53.35       30.82     81.23 o 
 -17   3   5      117.79       90.27     51.01 o 
 -15   3   5      726.45      705.39     50.82 o 
 -13   3   5       47.06       59.70     29.87 o 
 -11   3   5     2497.29     2365.01     55.41 o 
  -9   3   5     2122.84     2095.52     83.83 o 
  -7   3   5     7958.02     8309.33    123.83 o 
  -5   3   5      531.22      527.57     17.84 o 
  -1   3   5     2973.66     2621.35     51.71 o 
   1   3   5     3384.96     3375.22     60.71 o 
   3   3   5       52.57       42.29     22.18 o 
   5   3   5       72.51       93.63     38.65 o 
   7   3   5     4689.17     4661.97    226.37 o 
   9   3   5     5978.88     5766.94    202.00 o 
  11   3   5      217.90      248.04     94.86 o 
  13   3   5     1808.24     2141.18    225.39 o 
 -24   4   5     1093.45     1197.36    238.39 o 
 -22   4   5     2183.31     2519.37    171.30 o 
 -20   4   5     9872.87     9652.95    300.17 o 
 -18   4   5      147.00      219.29     82.58 o 
 -16   4   5     7932.00     7689.05    183.34 o 
 -14   4   5     6097.41     5709.54    124.46 o 
 -12   4   5    10486.95    10164.46    180.85 o 
 -10   4   5     2315.75     2263.94    138.70 o 
  -8   4   5     9341.39     9920.39    164.53 o 
  -6   4   5    50342.55    46930.47    644.78 o 
  -2   4   5    14039.33    13577.48    182.72 o 
   0   4   5    35719.05    35539.98    454.56 o 
   2   4   5    18475.77    18732.29    234.82 o 
   4   4   5     3304.96     3192.62     80.59 o 
   6   4   5    10541.95    10626.68    235.23 o 
   8   4   5     2721.52     2800.35    118.38 o 
  10   4   5      955.06      923.32    125.70 o 
  12   4   5     3456.58     3666.74    195.05 o 
  14   4   5     1362.08     1456.35    216.72 o 
 -23   5   5      198.97       87.58    134.37 o 
 -21   5   5      285.77      325.08    125.70 o 
 -19   5   5     4227.95     4345.97    186.28 o 
 -17   5   5      587.46      615.60     68.63 o 
 -15   5   5     3257.46     3117.69     85.18 o 
 -13   5   5    11705.65    10875.69    159.71 o 
 -11   5   5      409.74      542.42     29.76 o 
  -9   5   5     3945.99     5389.97    290.11 o 
  -7   5   5    10191.98     9423.13    121.00 o 
  -5   5   5     7386.34     7931.26    112.97 o 
  -3   5   5      261.23     1092.26     78.02 o 
  -1   5   5    21982.87    21293.24    280.61 o 
   1   5   5     3534.24     3421.81     64.39 o 
   3   5   5        2.45      -10.78     29.57 o 
   5   5   5      805.67      748.62     66.61 o 
   7   5   5      769.02      739.94     73.29 o 
   9   5   5     3516.14     3330.83    221.05 o 
  11   5   5      629.66      801.88    116.46 o 
  13   5   5     1023.28      953.56    190.71 o 
 -22   6   5       66.37     -100.31    106.09 o 
 -20   6   5     2937.19     2960.07    171.30 o 
 -18   6   5      327.84      280.87     91.33 o 
 -16   6   5      359.41      380.35     51.28 o 
 -14   6   5     3210.88     3253.57     95.72 o 
 -12   6   5     1378.22     1490.62     47.96 o 
 -10   6   5     1898.33     2162.82     55.59 o 
  -6   6   5     8311.55     7783.99    105.12 o 
  -4   6   5       22.48      746.10     39.97 o 
  -2   6   5    20925.07    21026.99    279.42 o 
   0   6   5     4190.54     4088.81     78.90 o 
   2   6   5      219.60      278.49     33.76 o 
   4   6   5       74.73      137.15     48.20 o 
   6   6   5     1592.49     1705.74     91.67 o 
   8   6   5      201.42      269.15     66.61 o 
  10   6   5      133.83      153.65     88.72 o 
  12   6   5     1199.94     1274.30    199.38 o 
 -21   7   5    12095.56    11846.95    364.37 o 
 -19   7   5     3718.03     3721.67    189.72 o 
 -17   7   5     3127.64     2820.59    150.08 o 
 -15   7   5     8402.55     8428.02    195.19 o 
 -13   7   5     3926.61     3391.85     95.72 o 
 -11   7   5    11317.56    11308.24    165.61 o 
  -9   7   5     1197.86     1147.62     70.29 o 
  -7   7   5    40023.64    37805.05    527.82 o 
  -5   7   5    30223.66    33878.23    436.20 o 
  -3   7   5     9399.47    11915.69    246.10 o 
  -1   7   5    14987.22    14316.39    219.32 o 
   1   7   5     4339.58     4398.24    107.61 o 
   3   7   5      131.12      166.13     79.35 o 
   5   7   5     2717.60     2527.47    197.05 o 
   7   7   5    14552.61    14662.83    315.31 o 
   9   7   5     3852.51     3586.49    195.05 o 
  11   7   5      611.09      615.48    164.71 o 
  13   7   5     5198.06     5634.67    364.09 o 
 -22   8   5      593.75      716.84    225.39 o 
 -20   8   5     1603.53     1615.20    146.73 o 
 -18   8   5      375.37      224.83     95.36 o 
 -16   8   5       25.67        4.92     57.86 o 
 -14   8   5       29.58        8.79     43.73 o 
 -12   8   5      211.90      287.72     42.48 o 
 -10   8   5     1695.70     1580.44     56.36 o 
  -8   8   5     4650.57     5462.72    139.42 o 
  -6   8   5     6278.22     5954.32    109.12 o 
  -4   8   5      487.92     1179.34     70.37 o 
  -2   8   5    10996.15    10809.41    193.94 o 
   0   8   5      102.11      172.28     37.44 o 
   2   8   5     1737.45     1673.24     81.65 o 
   4   8   5     3692.54     3453.28    149.89 o 
   6   8   5      152.02       62.15     63.69 o 
   8   8   5     3049.84     3196.59    136.74 o 
  10   8   5      220.43      277.40    147.37 o 
  12   8   5     2358.97     2591.95    251.39 o 
 -21   9   5      384.86      522.20    128.29 o 
 -19   9   5     1668.20     1947.74    155.50 o 
 -17   9   5     1139.97     1098.73    118.47 o 
 -15   9   5      629.08      648.65     76.01 o 
 -13   9   5     4628.46     4188.01    115.13 o 
 -11   9   5      814.84      756.54     53.83 o 
  -9   9   5     1263.04     1483.70     61.68 o 
  -7   9   5     6461.37     6004.65    125.58 o 
  -5   9   5      206.48      220.94     37.54 o 
  -3   9   5      104.29      429.68    191.18 o 
  -1   9   5     7062.02     7349.58    150.58 o 
   1   9   5     5250.94     5132.01    143.41 o 
   3   9   5      853.98      719.65     70.07 o 
   5   9   5     1560.14     1676.63     96.68 o 
   7   9   5     2273.96     2448.09    120.12 o 
   9   9   5       96.25      -43.34    138.70 o 
  11   9   5     1433.99     1282.97    199.38 o 
 -20  10   5     1130.21     1183.26    143.17 o 
 -18  10   5     1243.17     1310.93    134.44 o 
 -16  10   5      487.84      596.18    117.03 o 
 -14  10   5     1357.15     1256.90    108.31 o 
 -12  10   5     1811.31     1992.73    113.86 o 
 -10  10   5      767.07      795.51    160.94 o 
  -8  10   5    10725.00    10305.05    193.94 o 
  -6  10   5    16083.76    15280.43    266.43 o 
  -4  10   5     1381.45     2734.20    193.27 o 
  -2  10   5     1988.12     2413.89    210.10 o 
   0  10   5     3849.81     3457.65    118.18 o 
   2  10   5       50.68       87.68     56.58 o 
   4  10   5      591.93      619.60     76.64 o 
   6  10   5     4944.34     5025.48    163.44 o 
   8  10   5     4740.34     5036.53    294.74 o 
  10  10   5       31.35       -8.67    164.71 o 
 -19  11   5      167.88      197.56    115.98 o 
 -17  11   5     2446.32     2194.63    159.02 o 
 -15  11   5      341.06      209.95     97.50 o 
 -13  11   5        6.56       63.78     85.16 o 
 -11  11   5      821.78      822.46     74.16 o 
  -9  11   5     3545.80     3923.58    325.08 o 
  -7  11   5      420.76      416.90     67.62 o 
  -5  11   5     3739.39     4147.76    111.44 o 
  -3  11   5      273.60      333.53     61.60 o 
  -1  11   5     6186.46     5946.68    163.13 o 
   1  11   5     4054.75     3979.50    134.95 o 
   3  11   5      678.62      584.18     95.24 o 
   5  11   5       41.86      125.60     73.29 o 
   7  11   5      336.30      459.44    156.04 o 
   9  11   5     2104.05     1811.76    216.72 o 
 -18  12   5     2317.40     2573.60    180.13 o 
 -16  12   5       37.17       40.03    212.38 o 
 -14  12   5     5756.13     5798.85    222.16 o 
 -12  12   5     2327.56     2403.77    182.04 o 
 -10  12   5      315.33      312.07    138.70 o 
  -8  12   5      940.53      944.89    130.03 o 
  -6  12   5      320.93      476.78    112.69 o 
  -4  12   5     1546.63     1418.79    169.04 o 
  -2  12   5      811.72      731.53     94.86 o 
   0  12   5     9321.71     9151.28    221.85 o 
   2  12   5     2838.85     2769.67    125.12 o 
   4  12   5     1473.79     1461.31    128.72 o 
   6  12   5     4806.16     4646.44    294.74 o 
   8  12   5       87.59      234.06    173.37 o 
 -17  13   5       13.51      148.28    115.98 o 
 -15  13   5     2649.51     2918.20    180.13 o 
 -13  13   5    11794.43    11285.96   1087.93 o 
 -11  13   5      276.77      422.29     99.89 o 
  -9  13   5     4252.47     4551.08    251.39 o 
  -7  13   5     3993.27     4030.96    234.06 o 
  -5  13   5     3264.97     3562.85    225.39 o 
  -3  13   5       69.77      380.74     91.33 o 
  -1  13   5     3985.22     4000.66    177.76 o 
   1  13   5     9218.90     9049.03    320.74 o 
   3  13   5      449.49      537.86    169.04 o 
   5  13   5     4609.23     4559.75    294.74 o 
   7  13   5     1821.17     2045.82    225.39 o 
 -16  14   5        9.42      -55.21    115.98 o 
 -14  14   5      245.88      303.86    115.98 o 
 -12  14   5       36.13       17.85    102.06 o 
 -10  14   5      990.12      781.10    118.47 o 
  -8  14   5      648.08      650.15    147.37 o 
  -6  14   5       58.38      156.04    130.03 o 
  -4  14   5      132.21      208.05    130.03 o 
  -2  14   5       42.67      169.04    143.03 o 
   0  14   5       92.91      123.88     94.86 o 
   2  14   5      108.39       43.34    138.70 o 
   4  14   5        1.20      -95.36    138.70 o 
   6  14   5       18.30     -156.04    156.04 o 
 -13  15   5     2205.23     2297.87    172.69 o 
 -11  15   5      391.10      498.15    120.77 o 
  -9  15   5     1449.63     1532.35    143.17 o 
  -7  15   5     4082.23     4134.98    260.06 o 
  -5  15   5     1615.55     1525.70    182.04 o 
  -3  15   5      155.89      277.40    147.37 o 
  -1  15   5     1377.00     1369.66    182.04 o 
   1  15   5     5750.20     5712.69    320.74 o 
   3  15   5       25.97      173.37    164.71 o 
 -10  16   5     1067.25     1424.45    145.59 o 
  -8  16   5     2843.46     3283.72    195.00 o 
  -6  16   5      172.64       26.01    138.70 o 
  -4  16   5      107.90      208.05    147.37 o 
  -2  16   5      115.43       17.34    147.37 o 
   0  16   5     4785.13     5097.21    312.07 o 
   2  16   5     1550.32     1820.43    225.39 o 
  -5  17   5      498.70      502.79    182.04 o 
  -3  17   5     2191.63     2323.22    242.72 o 
 -24   0   6     3508.37     3909.60    303.41 o 
 -22   0   6    12203.12    13029.10    528.79 o 
 -20   0   6     4107.58     3883.59    251.39 o 
 -18   0   6    26584.80    26396.05    621.96 o 
 -16   0   6    10192.30     9948.20    263.58 o 
 -14   0   6     1762.20     1730.29     85.82 o 
 -12   0   6     8094.08     8464.56    166.78 o 
 -10   0   6    36775.09    35594.47    541.59 o 
  -8   0   6     6089.94     6482.01    264.40 o 
  -6   0   6      312.23      356.20     60.68 o 
  -4   0   6    19675.20    17472.67    272.96 o 
  -2   0   6    16890.95    15989.36    298.60 o 
   0   0   6    12390.36    12455.65    325.18 o 
   2   0   6     1120.08     1216.81    145.82 o 
   4   0   6     9268.85     9010.77    242.07 o 
   6   0   6    29196.03    27939.32    918.89 o 
   8   0   6     1994.40     1907.12    182.04 o 
  10   0   6     9495.93    10021.05    433.44 o 
  12   0   6     3355.73     4273.68    303.41 o 
 -25   1   6      102.82       68.46    119.41 o 
 -23   1   6     1634.79     1972.91    153.24 o 
 -21   1   6     2641.62     2780.09    159.37 o 
 -19   1   6      713.98      759.58    133.58 o 
 -17   1   6       40.38       12.45     39.97 o 
 -15   1   6      902.82     1017.38     50.82 o 
 -13   1   6      800.63      866.08     48.62 o 
 -11   1   6     2532.20     2689.27     74.66 o 
  -9   1   6    17384.61    18732.41    258.07 o 
  -7   1   6     6723.30     7403.37    117.03 o 
  -5   1   6     8328.65     8645.59    112.58 o 
  -3   1   6    20908.42    21256.00    249.01 o 
  -1   1   6     5531.83     5478.52     87.25 o 
   1   1   6     1433.31     1523.11     69.11 o 
   3   1   6     1472.64     1557.28     51.57 o 
   5   1   6      344.59      368.38     54.60 o 
   7   1   6      401.04      312.42    117.03 o 
   9   1   6     4424.59     4632.41    193.01 o 
  11   1   6     1856.70     2097.05    156.22 o 
  13   1   6      107.16      202.49    121.36 o 
 -24   2   6      626.92      820.73    137.82 o 
 -22   2   6     1828.77     2224.09    156.22 o 
 -20   2   6     1217.01     1425.07    119.41 o 
 -18   2   6     1791.59     1820.55     80.10 o 
 -16   2   6     4835.47     4879.32    113.49 o 
 -14   2   6      687.10      515.00     38.65 o 
 -12   2   6     7909.56     7940.18    123.11 o 
 -10   2   6     3308.65     3519.87     82.58 o 
  -8   2   6    20940.45    22265.42    346.67 o 
  -6   2   6      123.95      171.30     23.77 o 
  -4   2   6    17647.99    18904.62    209.10 o 
  -2   2   6     7657.26     7209.16    116.15 o 
   0   2   6     5192.66     5228.10     92.40 o 
   2   2   6      705.65      560.22     31.59 o 
   4   2   6     6546.04     6086.38    155.15 o 
   6   2   6       63.14       28.64     70.29 o 
   8   2   6      523.11      483.94     91.95 o 
  10   2   6     3328.19     3675.84    203.72 o 
  12   2   6      232.31      255.73    110.33 o 
 -23   3   6     3977.39     4189.66    255.73 o 
 -21   3   6     1056.72     1308.83    125.55 o 
 -19   3   6       28.24       36.63     59.64 o 
 -17   3   6     7484.11     7190.21    153.74 o 
 -15   3   6     7654.61     7034.36    141.82 o 
 -13   3   6     5669.07     5728.52     99.81 o 
 -11   3   6      862.35      776.56     42.54 o 
  -9   3   6    31741.68    32364.70    443.13 o 
  -7   3   6    10829.59    13152.40    170.73 o 
  -5   3   6    18473.78    19420.59    229.14 o 
  -3   3   6    26344.66    25348.56    324.20 o 
  -1   3   6      950.39      819.58     33.48 o 
   1   3   6    11571.47    11989.60    172.73 o 
   3   3   6    10964.96    10496.45    190.40 o 
   5   3   6     7327.28     7413.37    181.80 o 
   7   3   6       49.89       30.34     73.56 o 
   9   3   6     2227.59     2240.96    329.41 o 
  11   3   6     5117.89     4993.18    333.75 o 
  13   3   6       85.40      130.03    173.37 o 
 -24   4   6     1340.32     1145.98    146.73 o 
 -22   4   6      156.60      158.02    107.14 o 
 -20   4   6       88.66      208.05     91.95 o 
 -18   4   6       14.28      -25.38     53.22 o 
 -16   4   6       39.10        8.50     46.25 o 
 -14   4   6       62.39       85.22     36.29 o 
 -12   4   6      212.63      186.19     29.02 o 
 -10   4   6     3536.31     3697.83     92.82 o 
  -8   4   6    16894.09    18245.50    257.75 o 
  -6   4   6      678.49      680.77     22.97 o 
  -4   4   6     9085.91    10224.22    140.73 o 
  -2   4   6     3636.64     3581.75     65.91 o 
   0   4   6       46.29       15.13     23.19 o 
   2   4   6      373.14      422.15     34.55 o 
   4   4   6       87.19      119.47     51.56 o 
   6   4   6      154.17      280.52     76.44 o 
   8   4   6       96.98       77.70     82.58 o 
  10   4   6      612.06      788.35    130.03 o 
  12   4   6      624.71      860.03    160.37 o 
 -23   5   6      241.47      223.28    112.29 o 
 -21   5   6      839.10     1107.39    125.55 o 
 -19   5   6      428.34      431.94     95.36 o 
 -17   5   6     4101.89     4172.04    196.44 o 
 -15   5   6     7123.91     6308.92    135.30 o 
 -13   5   6      117.83      143.65     37.54 o 
 -11   5   6    13775.40    13524.83    200.67 o 
  -9   5   6    15824.70    16316.37    233.95 o 
  -7   5   6       24.88       52.77     20.11 o 
  -5   5   6       35.30       71.23     16.44 o 
  -3   5   6    19310.87    19194.50    255.24 o 
  -1   5   6    12798.63    12062.57    172.10 o 
   1   5   6      482.63      501.20     36.18 o 
   3   5   6     7106.67     6599.20    142.94 o 
   5   5   6     4164.89     4137.35    199.38 o 
   7   5   6      582.76      677.94     98.08 o 
   9   5   6      715.20      797.20    113.28 o 
  11   5   6      144.90      127.31    107.14 o 
 -22   6   6      784.63     1110.45    134.44 o 
 -20   6   6     1824.24     2049.60    307.74 o 
 -18   6   6      117.59      153.34     53.53 o 
 -16   6   6    11014.56    10252.54    198.06 o 
 -14   6   6     8893.10     8681.73    151.07 o 
 -12   6   6     4362.70     4326.88     89.35 o 
 -10   6   6    19982.48    20590.15    296.79 o 
  -8   6   6      992.14      949.96     33.58 o 
  -6   6   6        3.85       37.27     20.22 o 
  -4   6   6     2082.33     1759.74     46.70 o 
  -2   6   6    22014.61    21306.57    284.70 o 
   0   6   6     2726.62     2790.46     66.89 o 
   2   6   6    10428.66    10282.97    193.94 o 
   4   6   6    12888.86    12813.78    334.03 o 
   6   6   6       55.17       -8.67     73.56 o 
   8   6   6     3270.92     2809.10    159.37 o 
  10   6   6      792.13      821.05    122.59 o 
  12   6   6     1165.43     1109.60    216.72 o 
 -23   7   6      137.05      148.43    124.65 o 
 -21   7   6      155.50      168.42    130.03 o 
 -19   7   6     1099.90      972.72    113.28 o 
 -17   7   6      837.39      896.03     65.62 o 
 -15   7   6      415.76      381.01     49.47 o 
 -13   7   6      225.19      180.00     35.53 o 
 -11   7   6     1138.34     1109.69     55.05 o 
  -9   7   6     1990.48     2411.35     60.25 o 
  -7   7   6      231.17      379.95     28.57 o 
  -5   7   6      726.25      790.54     35.73 o 
  -3   7   6      808.71     1048.74     47.17 o 
  -1   7   6      541.90      540.05     38.30 o 
   1   7   6      778.36      739.89     54.05 o 
   3   7   6      227.71      175.64     70.29 o 
   5   7   6      851.89      702.74    177.71 o 
   7   7   6      898.18      884.12    110.33 o 
   9   7   6       40.73       58.16     94.86 o 
  11   7   6      118.80      242.72    164.71 o 
 -22   8   6      771.70      559.83    131.68 o 
 -20   8   6     1395.89     1468.57    143.17 o 
 -18   8   6      394.92      472.15     97.50 o 
 -16   8   6    15142.07    14609.75    268.63 o 
 -14   8   6     6408.58     6526.43    145.52 o 
 -12   8   6     2216.70     2069.21     74.34 o 
 -10   8   6     7001.36     6699.07    135.21 o 
  -8   8   6     1227.68     1374.53     58.57 o 
  -6   8   6       48.92      165.45     58.26 o 
  -4   8   6     2643.05     2600.68     64.05 o 
  -2   8   6     5984.92     5536.53    121.25 o 
   0   8   6     1966.26     1992.84    106.07 o 
   2   8   6    11748.07    11121.17    528.79 o 
   4   8   6    14788.36    14210.00    370.81 o 
   6   8   6      147.05      186.53    121.36 o 
   8   8   6     1967.09     2017.58    147.11 o 
  10   8   6     1191.40     1560.37    208.05 o 
 -21   9   6      776.81      908.75    190.71 o 
 -19   9   6        2.39      -93.68     93.68 o 
 -17   9   6     5124.45     5295.30    286.07 o 
 -15   9   6     8077.40     7746.47    185.46 o 
 -13   9   6     3536.91     3578.00    106.40 o 
 -11   9   6    15482.54    15754.96    313.61 o 
  -9   9   6     4435.18     4724.55    123.39 o 
  -7   9   6     1435.37     1587.79     87.99 o 
  -5   9   6     1081.51     1167.34     61.31 o 
  -3   9   6     6064.22     5735.77    127.81 o 
  -1   9   6    17219.96    16920.96    307.80 o 
   1   9   6     3406.36     3279.98    164.71 o 
   3   9   6     9293.75     8651.72    260.46 o 
   5   9   6     2996.05     3058.48    247.06 o 
   7   9   6       13.89      -13.00     91.95 o 
   9   9   6      375.67      329.41    164.71 o 
 -20  10   6        9.40      -68.15    109.83 o 
 -18  10   6     1676.55     1514.01    137.00 o 
 -16  10   6      527.15      654.44    151.70 o 
 -14  10   6      149.35      112.83     56.27 o 
 -12  10   6       74.35       89.82     46.89 o 
 -10  10   6      222.01      221.97     49.55 o 
  -8  10   6     6111.98     6471.99    156.77 o 
  -6  10   6       25.17      -28.81     47.09 o 
  -4  10   6     6517.08     6600.43    174.51 o 
  -2  10   6      374.68      330.35     58.24 o 
   0  10   6      508.99      462.93     78.98 o 
   2  10   6      982.41      743.94     97.50 o 
   4  10   6      156.71       90.71    125.70 o 
   6  10   6     1103.82     1332.96    312.07 o 
   8  10   6       44.12     -147.37    147.37 o 
 -19  11   6     1997.81     2102.50    165.16 o 
 -17  11   6     3449.48     3583.97    188.84 o 
 -15  11   6     4172.69     3550.59    264.40 o 
 -13  11   6      411.16      417.58     93.68 o 
 -11  11   6     8609.11     8564.12    201.82 o 
  -9  11   6     6332.74     6802.57    170.15 o 
  -7  11   6      717.73     1045.08     64.80 o 
  -5  11   6     1770.17     1912.98    168.93 o 
  -3  11   6     6216.08     6120.39    205.28 o 
  -1  11   6     5716.41     5740.68    198.58 o 
   1  11   6      198.67      238.39     85.82 o 
   3  11   6     4333.42     3455.41    208.05 o 
   5  11   6     4031.21     4195.41    193.01 o 
   7  11   6     1116.40      745.51    173.37 o 
 -18  12   6       22.25      118.62    264.40 o 
 -16  12   6      535.41      712.36    120.77 o 
 -14  12   6      848.63     1026.03    118.47 o 
 -12  12   6      401.96      269.02     89.52 o 
 -10  12   6     2439.68     2721.98    190.71 o 
  -8  12   6     4777.19     4925.40    180.75 o 
  -6  12   6       20.69      -61.37     76.44 o 
  -4  12   6     3625.72     3809.95    168.48 o 
  -2  12   6     3602.26     3609.68    168.48 o 
   0  12   6     1466.83     1358.89    119.41 o 
   2  12   6     1035.00      964.34    113.28 o 
   4  12   6     1076.96     1026.66    125.55 o 
   6  12   6       52.75      225.39    164.71 o 
 -17  13   6       36.19      128.63    143.03 o 
 -15  13   6      222.16      282.42    160.37 o 
 -13  13   6      130.08      167.51    102.06 o 
 -11  13   6      107.63       78.86     93.68 o 
  -9  13   6     1243.35     1343.65    156.04 o 
  -7  13   6      554.42      650.15    138.70 o 
  -5  13   6     1531.43     1637.24    125.55 o 
  -3  13   6      673.97      876.86    103.67 o 
  -1  13   6      505.42      304.52     94.86 o 
   1  13   6      252.33      236.95    101.00 o 
   3  13   6      391.44      452.23    221.05 o 
   5  13   6       40.96      -69.35    147.37 o 
 -16  14   6      975.45     1033.76    143.03 o 
 -14  14   6       72.21      112.22    112.29 o 
 -12  14   6      220.89      185.90    108.31 o 
 -10  14   6     4600.79     4507.74    260.06 o 
  -8  14   6     7566.44     8356.66    372.76 o 
  -6  14   6       73.64      208.05    138.70 o 
  -4  14   6     8244.57     9001.88    368.42 o 
  -2  14   6     3238.97     3337.82    177.44 o 
   0  14   6      169.74      151.83    138.70 o 
   2  14   6      326.19      476.78    173.37 o 
   4  14   6      822.75      988.24    199.38 o 
 -13  15   6       16.69     -104.02    104.02 o 
 -11  15   6       39.73      -30.46    106.09 o 
  -9  15   6     1980.78     2201.86    216.72 o 
  -7  15   6     1339.16     1664.40    199.38 o 
  -5  15   6     1439.66     1456.35    190.71 o 
  -3  15   6     1737.26     1505.89    146.73 o 
  -1  15   6       28.66        0.00    104.21 o 
   1  15   6      120.80      190.71    156.04 o 
 -10  16   6     1765.49     1699.91    157.96 o 
  -8  16   6      466.73      320.74    156.04 o 
  -6  16   6       11.37        8.67    147.37 o 
  -4  16   6      456.94      416.10    164.71 o 
  -2  16   6     2262.29     1638.39    208.05 o 
 -25   1   7     1385.92     1964.91    168.48 o 
 -23   1   7      107.54       39.01    104.21 o 
 -21   1   7       89.18      -21.67     85.82 o 
 -19   1   7     3717.70     3709.39    109.40 o 
 -17   1   7     6305.75     6016.15    130.03 o 
 -15   1   7      778.60      754.07     44.32 o 
 -13   1   7     7075.52     6916.88    100.81 o 
 -11   1   7     5205.25     5373.16    141.45 o 
  -9   1   7     3761.73     4839.54     82.35 o 
  -7   1   7     2887.87     3123.49     51.65 o 
  -5   1   7    11008.60     9892.85    114.14 o 
  -3   1   7    12558.96    12229.70    166.26 o 
  -1   1   7     4821.15     4611.32     89.80 o 
   1   1   7    17931.22    16912.55    254.90 o 
   3   1   7     1652.02     1514.20     98.08 o 
   5   1   7     9946.77     9947.28    507.12 o 
   7   1   7     4704.23     4697.52    221.05 o 
   9   1   7      150.44       77.18     94.86 o 
  11   1   7        1.20     -104.21    104.21 o 
 -24   2   7       30.05      -95.36    110.33 o 
 -22   2   7      163.88      169.33    125.70 o 
 -20   2   7     3797.90     3777.37    131.73 o 
 -18   2   7    16230.82    15919.46    279.54 o 
 -16   2   7     3705.97     3388.58     89.73 o 
 -14   2   7    20139.09    19816.13    283.67 o 
 -12   2   7    20362.57    19390.28    271.28 o 
  -8   2   7     1439.97     1874.59     46.47 o 
  -6   2   7     3780.02     3544.07     56.15 o 
  -4   2   7    13307.89    12105.85    150.66 o 
  -2   2   7     2190.28     2074.29     56.50 o 
   0   2   7    14981.08    15181.37    211.05 o 
   2   2   7    20710.46    20483.86    345.53 o 
   4   2   7       23.20       67.09     70.29 o 
   6   2   7     1594.63     1584.30    119.41 o 
   8   2   7     1324.51     1382.68    128.72 o 
  10   2   7     1160.88      914.27    125.55 o 
  12   2   7     1045.02     1021.69    147.11 o 
 -25   3   7     1763.07     2126.06    177.44 o 
 -23   3   7       37.11       29.95    101.00 o 
 -21   3   7     4073.94     3893.13    180.13 o 
 -19   3   7     2753.83     2839.17     98.55 o 
 -17   3   7       11.75        0.28     39.58 o 
 -15   3   7       99.52       74.13     50.05 o 
 -13   3   7      880.70      987.76     41.47 o 
 -11   3   7     2167.07     1961.03     53.80 o 
  -9   3   7       10.70      119.45     23.54 o 
  -7   3   7     4835.30     4868.34     77.31 o 
  -5   3   7     1642.64     1556.67     34.60 o 
  -3   3   7      769.49      737.35     30.98 o 
  -1   3   7     2725.98     2592.00     60.60 o 
   1   3   7      273.88      249.14     31.46 o 
   3   3   7      101.10       94.53     64.14 o 
   5   3   7      536.02      564.00     85.82 o 
   7   3   7      293.91      390.93     91.95 o 
   9   3   7      200.73      318.76    107.14 o 
  11   3   7       85.28      151.59    112.29 o 
 -24   4   7     1904.27     1926.65    162.35 o 
 -22   4   7      237.84      306.63    164.71 o 
 -20   4   7     1289.44     1357.46     93.08 o 
 -18   4   7     6500.56     6307.24    143.98 o 
 -16   4   7     1393.84     1420.34     62.29 o 
 -14   4   7    11104.10    10932.13    191.55 o 
 -12   4   7    31978.70    30189.96    468.83 o 
 -10   4   7     4645.23     4519.41     77.31 o 
  -6   4   7    38361.55    35941.98    452.69 o 
  -4   4   7     3203.83     3474.40     64.53 o 
  -2   4   7     1717.56     1584.19     70.87 o 
   0   4   7     8211.09     8098.77    128.94 o 
   2   4   7     5084.23     4976.81    141.75 o 
   4   4   7     5184.22     5010.61    255.73 o 
   6   4   7       49.43      125.70     85.82 o 
   8   4   7     6768.40     6996.72    248.20 o 
  10   4   7     1820.81     1625.58    150.08 o 
 -23   5   7      329.68      351.31    115.98 o 
 -21   5   7     2166.28     2077.02    234.06 o 
 -19   5   7     1335.24     1343.73     76.86 o 
 -17   5   7       37.08       73.36     45.04 o 
 -15   5   7        8.76       20.39     35.18 o 
 -13   5   7     3265.85     2974.00    109.04 o 
 -11   5   7     8290.62     7889.41    195.95 o 
  -9   5   7     1474.78     1898.18     43.29 o 
  -7   5   7     7502.89     8054.73    115.14 o 
  -5   5   7     5126.89     4789.79    110.49 o 
  -3   5   7     2684.25     2703.85     59.85 o 
  -1   5   7       19.77      -16.14     26.18 o 
   1   5   7     6836.35     6233.10    163.39 o 
   3   5   7     3757.14     3704.18    273.07 o 
   5   5   7     1033.09     1033.85    104.21 o 
   7   5   7     2407.28     2434.45    221.05 o 
   9   5   7      557.64      478.54    116.46 o 
  11   5   7       13.06      130.03    116.46 o 
 -24   6   7      450.25      478.71    135.38 o 
 -22   6   7       37.52       31.62    103.67 o 
 -20   6   7      722.09      870.58     86.10 o 
 -18   6   7     2874.38     2951.02    108.66 o 
 -16   6   7        4.91       37.47     37.31 o 
 -14   6   7       29.40        8.59     31.87 o 
 -12   6   7     3218.94     3017.37     77.51 o 
 -10   6   7    11705.41    11621.53    176.45 o 
  -8   6   7      497.35      856.53     36.06 o 
  -6   6   7     4014.29     3808.36     69.53 o 
  -4   6   7      321.95      494.12     69.35 o 
  -2   6   7      237.76      339.78     32.91 o 
   0   6   7      114.60      135.72     57.91 o 
   2   6   7     4688.75     4783.88    174.62 o 
   4   6   7      391.22      325.08     85.82 o 
   6   6   7      392.49      251.39     91.95 o 
   8   6   7     3628.24     3689.55    193.01 o 
  10   6   7       42.67       56.35    125.70 o 
 -23   7   7      283.20      430.90    125.55 o 
 -21   7   7     4332.92     4158.73    195.05 o 
 -19   7   7     8344.85     8203.32    182.87 o 
 -17   7   7     2309.09     2382.16     89.46 o 
 -15   7   7       27.86       50.79     43.73 o 
 -13   7   7     2869.35     2882.11     75.23 o 
 -11   7   7    15929.89    14346.33    261.51 o 
  -9   7   7     2560.29     5172.33    128.04 o 
  -7   7   7    19268.05    22145.57    293.48 o 
  -5   7   7    30540.30    29268.49    381.95 o 
  -3   7   7      108.95      172.83     35.18 o 
  -1   7   7     6825.89     6812.80    165.01 o 
   1   7   7     3321.34     2884.33    108.14 o 
   3   7   7     4969.10     4996.30    183.59 o 
   5   7   7     3310.07     3135.09    165.50 o 
   7   7   7     4722.92     4688.74    211.41 o 
   9   7   7     8227.63     8863.18    300.36 o 
 -22   8   7      215.84      157.86    115.98 o 
 -20   8   7     1933.48     2018.56    264.40 o 
 -18   8   7      358.08      514.34     65.90 o 
 -16   8   7     1910.37     1973.15    153.90 o 
 -14   8   7      808.42      698.52     53.70 o 
 -12   8   7       48.36       61.01     41.52 o 
 -10   8   7     8576.29     8648.04    186.17 o 
  -8   8   7      220.50      503.91     56.23 o 
  -6   8   7     3808.98     3433.60    112.84 o 
  -4   8   7     4304.00     4678.85    160.88 o 
  -2   8   7     1872.52     1795.24    173.87 o 
   0   8   7      341.20      393.10     59.64 o 
   2   8   7       27.44      -33.54     70.29 o 
   4   8   7        8.95       31.79     82.58 o 
   6   8   7      887.97      809.55    113.28 o 
   8   8   7     2503.88     2418.58    171.63 o 
 -21   9   7       63.25       23.78    106.09 o 
 -19   9   7     1920.87     2292.20    151.78 o 
 -17   9   7      987.97     1001.91     73.15 o 
 -15   9   7     1227.33     1278.74    122.62 o 
 -13   9   7     4439.99     4564.68    116.23 o 
 -11   9   7     2996.79     2884.57     95.09 o 
  -9   9   7      198.57      516.14     56.27 o 
  -7   9   7      878.89     1002.67     92.63 o 
  -5   9   7     3808.47     3568.61    123.28 o 
  -3   9   7      999.60     1022.44     70.96 o 
  -1   9   7     1752.00     1615.38    109.83 o 
   1   9   7     3286.61     2872.10    143.95 o 
   3   9   7      165.80      203.72     85.82 o 
   5   9   7     2088.95     1899.34    140.58 o 
   7   9   7      905.86      874.99    125.55 o 
   9   9   7      362.98      494.12    190.71 o 
 -20  10   7     2331.14     2366.56    167.82 o 
 -18  10   7     3517.44     3045.28    170.32 o 
 -16  10   7      119.46       83.65     54.79 o 
 -14  10   7       76.15       63.07     48.74 o 
 -12  10   7     2036.03     1710.74     99.41 o 
 -10  10   7      908.31     1285.04     80.17 o 
  -8  10   7     2594.32     3962.20    119.53 o 
  -6  10   7    16278.72    15745.55    318.46 o 
  -4  10   7     6101.56     6157.17    160.00 o 
  -2  10   7     1154.32     1010.16     93.68 o 
   0  10   7     3183.89     3164.86    156.22 o 
   2  10   7     1000.65     1039.71    113.28 o 
   4  10   7      145.83      240.77     94.86 o 
   6  10   7     1956.01     1788.18    151.70 o 
   8  10   7     1060.63      927.55    199.38 o 
 -19  11   7      209.72      182.98    112.29 o 
 -17  11   7       14.59      -62.41    104.02 o 
 -15  11   7      121.97       34.06     56.83 o 
 -13  11   7     3693.60     3597.48    110.62 o 
 -11  11   7     5698.23     5510.92    222.15 o 
  -9  11   7      800.05      735.46     66.61 o 
  -7  11   7     2794.59     2828.07    255.89 o 
  -5  11   7      140.77      121.70     57.33 o 
  -3  11   7     3514.19     3443.57    338.08 o 
  -1  11   7       43.45      112.69    104.02 o 
   1  11   7       24.66      107.01     88.72 o 
   3  11   7      852.05      872.73    119.41 o 
   5  11   7     1872.27     1661.99    150.08 o 
   7  11   7       46.97       60.68    173.37 o 
 -18  12   7     3668.80     3316.19    234.06 o 
 -16  12   7      291.02      209.83    102.06 o 
 -14  12   7     2930.05     3090.89    166.49 o 
 -12  12   7     6086.69     5875.06    202.28 o 
 -10  12   7      403.73      561.57     68.27 o 
  -8  12   7     1464.47     1443.66     88.32 o 
  -6  12   7      378.70      458.99     87.46 o 
  -4  12   7     1189.14     1107.43    107.14 o 
  -2  12   7        4.68      -82.58     82.58 o 
   0  12   7     3656.41     3867.65    183.59 o 
   2  12   7     2955.57     2908.89    168.48 o 
   4  12   7      174.39       76.28    107.14 o 
   6  12   7     2268.29     2496.59    251.39 o 
 -17  13   7     2051.86     2037.12    161.66 o 
 -15  13   7      419.58      373.61    117.03 o 
 -13  13   7     7964.34     7896.96    267.83 o 
 -11  13   7     2135.23     1846.44    182.04 o 
  -9  13   7        4.18      277.40    130.03 o 
  -7  13   7     1354.90     1496.88    169.04 o 
  -5  13   7     3400.97     3040.64    162.35 o 
  -3  13   7     3446.96     3766.23    528.79 o 
  -1  13   7      427.61      328.10    101.00 o 
   1  13   7     9433.25     8563.65    281.77 o 
   3  13   7     2106.99     1937.47    159.37 o 
 -16  14   7       14.52     -106.84    125.70 o 
 -14  14   7        0.67     -110.33    110.33 o 
 -12  14   7       25.62       42.32    103.67 o 
 -10  14   7       72.08       -8.67    130.03 o 
  -8  14   7      161.80      -43.34    121.36 o 
  -6  14   7      151.64       53.10    121.36 o 
  -4  14   7      799.94      659.11    164.71 o 
  -2  14   7     1120.85      903.63    122.59 o 
   0  14   7       45.84       66.87    107.14 o 
   2  14   7      114.68     -109.83    109.83 o 
 -13  15   7     4667.60     4505.01    224.57 o 
 -11  15   7      536.17      654.75    122.88 o 
  -9  15   7        6.30      476.78    147.37 o 
  -7  15   7     1087.73      780.19    173.37 o 
  -5  15   7     3594.31     3650.31    195.86 o 
  -3  15   7      396.33      540.46    119.41 o 
  -1  15   7      332.66      314.52    119.41 o 
 -10  16   7      236.48      312.07    164.71 o 
  -8  16   7       55.81      -34.67    156.04 o 
  -6  16   7      180.92      225.39    156.04 o 
  -4  16   7     2253.72     2243.30    173.97 o 
 -26   0   8      995.81      970.90    208.05 o 
 -24   0   8      664.24      762.85    182.04 o 
 -22   0   8     8910.33     9466.25    407.43 o 
 -20   0   8     2210.96     2564.84    134.85 o 
 -18   0   8       30.77       69.35     60.38 o 
 -16   0   8      230.58      145.84     51.83 o 
 -14   0   8    10901.54     9890.05    191.81 o 
 -12   0   8    17189.17    16781.09    437.77 o 
 -10   0   8    19859.85    21837.65    465.86 o 
  -8   0   8   257924.75   290246.31   6062.29 o 
  -6   0   8    21997.73    23379.53    364.01 o 
  -4   0   8    18189.39    16735.02    421.66 o 
  -2   0   8     8916.96     8537.26    183.47 o 
   0   0   8      572.75      481.11     78.02 o 
   2   0   8       13.81      -26.01     95.36 o 
   4   0   8     1626.06     1681.73    164.71 o 
   6   0   8     9945.97     9830.34    416.10 o 
   8   0   8      661.11      892.88    182.04 o 
  10   0   8     2892.18     3198.76    277.40 o 
 -25   1   8       14.70      131.86    130.03 o 
 -23   1   8     1791.22     1605.51    225.39 o 
 -21   1   8      625.99      660.58     66.89 o 
 -19   1   8       84.34       58.32     47.09 o 
 -17   1   8      330.89      383.67     42.13 o 
 -15   1   8     1948.63     1883.95     54.11 o 
 -13   1   8     3461.48     3120.17     56.21 o 
 -11   1   8     2229.41     2274.75     41.92 o 
  -9   1   8      349.05      507.86     23.54 o 
  -7   1   8     2552.71     3185.69     74.29 o 
  -5   1   8     1762.17     1840.07     37.66 o 
  -3   1   8     5102.93     4554.37     80.16 o 
  -1   1   8     1542.88     1645.81     57.31 o 
   1   1   8      862.07     1001.20     75.07 o 
   3   1   8      199.54      138.70     73.56 o 
   5   1   8      841.18      776.53    101.00 o 
   7   1   8     2911.27     2906.75    165.50 o 
   9   1   8      276.72      391.43    119.41 o 
 -24   2   8      330.64      198.68    134.37 o 
 -22   2   8     5520.63     5150.44    202.00 o 
 -20   2   8      776.55      843.93     67.08 o 
 -18   2   8       85.32       65.30     43.02 o 
 -16   2   8     4180.95     3888.34     91.89 o 
 -14   2   8    11669.05    11600.46    225.56 o 
 -12   2   8      281.52      336.00     52.55 o 
 -10   2   8     2299.58     2555.99     58.39 o 
  -8   2   8     8855.60     8912.20    118.02 o 
  -6   2   8     4530.53     4401.66     67.17 o 
  -4   2   8     1885.26     2014.98     48.31 o 
  -2   2   8     8937.67     8981.81    149.61 o 
   0   2   8     3970.49     3945.03     92.13 o 
   2   2   8       94.51       58.04     70.29 o 
   4   2   8      911.41      752.64    101.00 o 
   6   2   8     4328.75     4403.48    221.05 o 
   8   2   8      844.21      969.98    125.55 o 
  10   2   8       61.78      -21.67    116.46 o 
 -25   3   8      273.80      229.17    119.41 o 
 -23   3   8     2722.15     2654.81    165.16 o 
 -21   3   8     3552.97     3543.72    175.30 o 
 -19   3   8       83.06      118.04     48.66 o 
 -17   3   8     3056.96     2800.40    120.12 o 
 -15   3   8     3235.27     2863.11     75.39 o 
 -13   3   8     5460.47     4797.06    115.11 o 
 -11   3   8     1297.03     1327.47     65.06 o 
  -9   3   8     6344.42     6362.35    117.03 o 
  -7   3   8     6573.33     6133.93    100.04 o 
  -5   3   8       12.79       19.59     21.97 o 
  -3   3   8     6892.73     6579.69    116.15 o 
  -1   3   8     3873.08     3418.92     84.37 o 
   1   3   8     1443.80     1425.28    107.10 o 
   3   3   8      216.75      203.72     79.69 o 
   5   3   8     8663.74     8968.91    275.84 o 
   7   3   8     1105.89     1095.95    125.55 o 
   9   3   8      369.54      320.74    116.46 o 
 -24   4   8      210.90      304.07    118.47 o 
 -22   4   8      837.75      823.87     98.16 o 
 -20   4   8      377.18      459.47     91.95 o 
 -18   4   8     1010.79     1005.20     71.32 o 
 -16   4   8       41.98       69.46     38.65 o 
 -14   4   8      626.83      617.86     34.03 o 
 -12   4   8     1161.50     1022.28     57.36 o 
 -10   4   8     1594.55     1579.30     66.31 o 
  -8   4   8      779.29      691.28     28.00 o 
  -6   4   8      775.63      762.79     38.11 o 
  -4   4   8     1699.16     1538.24     45.73 o 
  -2   4   8      183.39      192.78     34.63 o 
   0   4   8       29.54       56.80     41.01 o 
   2   4   8     2921.85     3020.33    140.58 o 
   4   4   8      101.59      195.05    117.03 o 
   6   4   8     1111.89     1074.22    119.41 o 
   8   4   8        7.54       33.15    173.37 o 
  10   4   8      363.33      377.09    128.72 o 
 -25   5   8       60.83       71.35    118.47 o 
 -23   5   8      171.68      210.22    117.03 o 
 -21   5   8     2488.72     2497.07    142.92 o 
 -19   5   8     4062.44     3969.48    131.36 o 
 -17   5   8     5478.59     5344.09    123.02 o 
 -15   5   8    11854.66    11782.90    207.71 o 
 -13   5   8     1129.71     1345.57    112.61 o 
 -11   5   8     2512.94     2759.76     88.73 o 
  -9   5   8     4613.00     4705.15     83.02 o 
  -7   5   8     2166.60     2593.46     53.92 o 
  -5   5   8     3563.07     3781.64     80.01 o 
  -3   5   8     4631.95     4647.61     96.73 o 
  -1   5   8    16174.33    15970.43    279.44 o 
   1   5   8     1735.23     1718.81    101.59 o 
   3   5   8     5784.18     5569.47    202.00 o 
   5   5   8     1596.19     1677.21    131.68 o 
   7   5   8      299.01      240.17    190.71 o 
   9   5   8      125.97       43.34    116.46 o 
 -24   6   8        6.62       46.99    115.98 o 
 -22   6   8      519.70      545.68    109.83 o 
 -20   6   8     4646.37     4821.76    132.83 o 
 -18   6   8       23.06      -25.36     47.38 o 
 -16   6   8    11330.78    10995.99    181.96 o 
 -14   6   8     6622.03     6335.96    126.22 o 
 -12   6   8        8.49       49.65     32.49 o 
 -10   6   8     1732.90     1653.34     46.62 o 
  -8   6   8     2032.50     2401.66     59.78 o 
  -6   6   8      733.27      736.75     38.97 o 
  -4   6   8      219.25      205.89     34.37 o 
  -2   6   8    10738.36    10157.52    296.79 o 
   0   6   8     9640.70     9675.01    335.26 o 
   2   6   8      457.97      431.91     88.72 o 
   4   6   8     4775.21     5001.98    199.15 o 
   6   6   8      619.99      719.61    116.46 o 
   8   6   8        5.77        0.00    110.33 o 
 -23   7   8       67.00       59.72    109.83 o 
 -21   7   8        0.59       26.70     75.19 o 
 -19   7   8     1080.50     1066.19     73.15 o 
 -17   7   8     1186.23     1282.81     87.59 o 
 -15   7   8      110.88      130.10     38.30 o 
 -13   7   8       20.87        2.73     37.54 o 
 -11   7   8      177.19      170.92     35.88 o 
  -9   7   8     1851.64     2244.64     63.12 o 
  -7   7   8     2322.78     2642.98     72.92 o 
  -5   7   8      239.82      266.27     36.56 o 
  -3   7   8      760.18      791.31     60.83 o 
  -1   7   8      411.20      513.18     60.83 o 
   1   7   8      607.99      619.25     88.72 o 
   3   7   8     1097.27     1173.76    113.28 o 
   5   7   8       40.23        3.36     94.86 o 
   7   7   8      263.97      256.28    147.37 o 
 -22   8   8     1465.28     1570.85    146.73 o 
 -20   8   8     2526.68     2711.19    107.66 o 
 -18   8   8      648.60      673.09     63.92 o 
 -16   8   8     2080.56     2037.25     96.32 o 
 -14   8   8     4161.63     3921.84    138.10 o 
 -12   8   8      276.85      435.28     46.54 o 
 -10   8   8     3367.39     3311.83    117.62 o 
  -8   8   8     3393.47     3737.49     94.18 o 
  -6   8   8     2768.22     2859.51     98.11 o 
  -4   8   8      213.55      128.64     52.80 o 
  -2   8   8     5063.32     4989.49    139.96 o 
   0   8   8     1488.29     1442.35    109.83 o 
   2   8   8     1642.29     1773.27    128.29 o 
   4   8   8     4495.19     4794.39    205.28 o 
   6   8   8     1270.13     1340.01    140.98 o 
   8   8   8       74.40      -72.54    115.98 o 
 -21   9   8     1967.01     2094.09    368.42 o 
 -19   9   8     2491.45     2415.57    102.03 o 
 -17   9   8      660.19      723.06     66.31 o 
 -15   9   8    22716.15    22215.93    375.76 o 
 -13   9   8     2384.56     2480.18     96.25 o 
 -11   9   8     4743.29     5064.71    131.73 o 
  -9   9   8     5567.18     6093.06    150.99 o 
  -7   9   8     7109.94     7659.78    177.92 o 
  -5   9   8     6008.15     5989.57    154.69 o 
  -3   9   8     3102.48     3419.58    170.56 o 
  -1   9   8    19816.24    19281.51    474.79 o 
   1   9   8     1651.27     1620.18    125.55 o 
   3   9   8     3336.85     3246.76    171.30 o 
   5   9   8     1042.73     1067.39    290.40 o 
   7   9   8      119.70      -60.21    143.03 o 
 -22  10   8      322.27      424.36    130.83 o 
 -20  10   8      292.75      324.96    112.29 o 
 -18  10   8       56.57       33.08     57.85 o 
 -16  10   8       64.39       48.80     54.79 o 
 -14  10   8      515.54      525.31     59.23 o 
 -12  10   8      577.43      534.29     70.22 o 
 -10  10   8      854.77      997.67     70.96 o 
  -8  10   8     3194.21     3745.54    119.53 o 
  -6  10   8        0.69       17.10     54.60 o 
  -4  10   8      536.54      466.51     64.68 o 
  -2  10   8       39.36       79.62     82.58 o 
   0  10   8        0.68       18.27     85.16 o 
   2  10   8       41.50       91.29     97.50 o 
   4  10   8      205.36       97.46    101.00 o 
   6  10   8      306.94      214.05    119.41 o 
 -21  11   8     2059.73     2002.48    251.39 o 
 -19  11   8      407.23      477.72    114.54 o 
 -17  11   8      768.65      897.08     91.44 o 
 -15  11   8     3239.89     3268.05    111.47 o 
 -13  11   8     4650.67     4755.73    168.79 o 
 -11  11   8       63.26       34.34     54.60 o 
  -9  11   8    15342.65    16894.29    416.57 o 
  -7  11   8    16405.88    17361.38    446.98 o 
  -5  11   8      593.22      554.28     70.96 o 
  -3  11   8     3266.55     3447.98    208.05 o 
  -1  11   8     4130.28     3970.82    294.74 o 
   1  11   8      481.06      469.95    109.83 o 
   3  11   8      424.30      376.41    115.98 o 
   5  11   8     2859.68     2964.73    190.02 o 
 -18  12   8      102.05      221.53    108.31 o 
 -16  12   8     2156.09     1961.97    147.85 o 
 -14  12   8      550.72      507.22     67.50 o 
 -12  12   8        3.30       51.76     61.15 o 
 -10  12   8      240.67      302.16     64.68 o 
  -8  12   8      409.20      375.99     72.04 o 
  -6  12   8       19.25       12.69     85.16 o 
  -4  12   8        4.60       61.28     88.72 o 
  -2  12   8     1378.88     1209.11    143.03 o 
   0  12   8     1855.68     1609.30    190.71 o 
   2  12   8       13.84       56.35    104.21 o 
   4  12   8     1277.69     1081.14    146.73 o 
 -17  13   8      157.22      120.66    110.33 o 
 -15  13   8      481.51      526.23    121.36 o 
 -13  13   8      603.73      459.44    138.70 o 
 -11  13   8        4.29      -52.01    121.36 o 
  -9  13   8      520.22      476.78    138.70 o 
  -7  13   8      154.57       39.30     91.33 o 
  -5  13   8       76.99       84.17     94.86 o 
  -3  13   8     1043.37      825.93    119.41 o 
  -1  13   8      137.27      -60.68     98.08 o 
   1  13   8       16.54        0.00    106.09 o 
 -16  14   8      948.11      745.11    132.98 o 
 -14  14   8     2947.88     2690.80    203.72 o 
 -12  14   8     1778.37     1707.74    190.71 o 
 -10  14   8     2032.95     1933.13    199.38 o 
  -8  14   8     5737.95     6137.46    312.07 o 
  -6  14   8      799.32      903.41    203.72 o 
  -4  14   8     2357.93     2179.21    155.50 o 
  -2  14   8     3268.86     2910.01    177.44 o 
   0  14   8      712.02      717.46    128.72 o 
 -13  15   8      873.43      599.70    129.14 o 
 -11  15   8      163.56      -26.01    138.70 o 
  -9  15   8     2211.65     2427.24    225.39 o 
  -7  15   8     1864.08     2019.81    216.72 o 
  -5  15   8      207.12      322.74    199.38 o 
  -3  15   8     1015.57      765.92    255.73 o 
 -25   1   9       80.13      -47.68    110.33 o 
 -23   1   9     1148.51     1375.33    103.35 o 
 -21   1   9     4874.30     4878.18    127.81 o 
 -19   1   9     2385.54     2414.13     83.38 o 
 -17   1   9     9213.95     8625.07    160.37 o 
 -15   1   9      185.32      132.88     26.80 o 
 -13   1   9     9306.81     9209.48    152.66 o 
 -11   1   9     6165.58     5692.24     98.55 o 
  -9   1   9       72.68       65.51     15.95 o 
  -7   1   9      433.01      632.82     60.68 o 
  -5   1   9     4578.57     4146.67     69.25 o 
  -3   1   9     7388.93     7203.13    161.53 o 
  -1   1   9        6.01       16.63     35.57 o 
   1   1   9     5484.20     5358.77    416.10 o 
   3   1   9     3259.40     3657.73    251.39 o 
   5   1   9      324.27      262.69    101.00 o 
   7   1   9      257.92      299.66    113.28 o 
   9   1   9     1395.44     1975.57    216.72 o 
 -26   2   9      827.35     1021.23    140.58 o 
 -24   2   9     1229.08     1291.41    131.68 o 
 -22   2   9     1787.32     1953.10    106.69 o 
 -20   2   9      194.40      241.51     54.05 o 
 -18   2   9    12315.01    11825.48    212.32 o 
 -16   2   9     9769.42     9736.75    173.21 o 
 -14   2   9     2072.38     2548.14    271.64 o 
 -12   2   9     5642.93     5349.51     99.69 o 
 -10   2   9     4808.94     4806.08     91.02 o 
  -8   2   9     2036.92     2330.52     71.07 o 
  -6   2   9      569.40      545.56     27.41 o 
  -4   2   9    15084.75    14457.75    220.06 o 
  -2   2   9     9480.08     9335.76    159.64 o 
   0   2   9     3612.24     3643.76    124.92 o 
   2   2   9    11908.63    11612.14    546.13 o 
   4   2   9     1253.68     1360.04    125.55 o 
   6   2   9        2.44      -42.56    101.00 o 
   8   2   9       22.23      -73.68    134.37 o 
 -25   3   9      232.04      197.51    113.28 o 
 -23   3   9        4.17      -21.60     70.96 o 
 -21   3   9       99.33      100.27     56.10 o 
 -19   3   9      464.24      387.59     52.71 o 
 -17   3   9       33.93       15.14     37.44 o 
 -15   3   9     1328.72     1196.20     46.20 o 
 -13   3   9      461.84      381.53     40.07 o 
 -11   3   9     3311.24     3339.80     90.09 o 
  -9   3   9      249.41      234.07     20.47 o 
  -7   3   9        2.10       77.57     19.24 o 
  -5   3   9      665.10      591.51     36.56 o 
  -3   3   9     1193.44     1285.63     52.90 o 
  -1   3   9        4.06       28.08     37.89 o 
   1   3   9       64.70       60.68     73.56 o 
   3   3   9     3303.39     3185.81    165.50 o 
   5   3   9     3193.60     3255.04    180.75 o 
   7   3   9      141.76      299.07    116.46 o 
 -24   4   9     5345.11     5346.89    217.54 o 
 -22   4   9      168.80      115.40     74.16 o 
 -20   4   9     4232.35     4278.42    118.90 o 
 -18   4   9     3264.72     3230.18     94.62 o 
 -16   4   9     4830.92     4501.78    100.68 o 
 -14   4   9     1008.86     1012.46     52.01 o 
 -12   4   9     6089.58     6517.44    103.90 o 
 -10   4   9    18361.99    17431.70    248.21 o 
  -8   4   9      931.81     2785.27    106.86 o 
  -6   4   9     8397.67     8272.35    124.76 o 
  -4   4   9    13962.28    13433.15    310.68 o 
  -2   4   9     8313.02     8630.88    153.31 o 
   0   4   9     1692.37     1735.74     91.67 o 
   2   4   9     5557.25     5329.15    294.74 o 
   4   4   9     1398.76     1343.29    125.55 o 
   6   4   9      894.15      914.57    134.85 o 
   8   4   9     1917.94     1976.62    171.63 o 
 -25   5   9      152.79       78.69    118.47 o 
 -23   5   9     2282.49     2357.63    107.99 o 
 -21   5   9      419.77      431.91     89.54 o 
 -19   5   9     1737.40     1637.87     76.30 o 
 -17   5   9     5360.99     4904.79    141.39 o 
 -15   5   9       98.22      123.21     40.40 o 
 -13   5   9     2576.33     3059.81    149.10 o 
 -11   5   9     4287.78     3979.78     88.21 o 
  -9   5   9     3339.76     3567.98     63.15 o 
  -7   5   9      267.44      497.58     72.57 o 
  -5   5   9     9547.70     9289.05    155.48 o 
  -3   5   9     1994.96     1877.15     65.63 o 
  -1   5   9       51.12      156.04     56.09 o 
   1   5   9      305.39      243.69     82.58 o 
   3   5   9      377.40      512.25    101.00 o 
   5   5   9     1783.88     1944.64    152.88 o 
   7   5   9      231.46      449.56    131.68 o 
 -24   6   9     1124.06     1210.26    140.58 o 
 -22   6   9      299.01      316.98     67.65 o 
 -20   6   9      145.92      214.59     58.90 o 
 -18   6   9     1276.63     1111.24     57.58 o 
 -16   6   9     1117.52     1154.79     51.17 o 
 -14   6   9     1188.18     1314.75     49.26 o 
 -12   6   9      895.58     1770.52    190.19 o 
 -10   6   9     4312.18     4135.59     82.44 o 
  -8   6   9       90.21      513.07     52.81 o 
  -6   6   9     9193.19     9303.79    156.23 o 
  -4   6   9     1980.35     1958.31     75.34 o 
  -2   6   9      216.61      247.41     55.75 o 
   0   6   9       10.43       30.34     79.69 o 
   2   6   9      745.83      594.60    104.21 o 
   4   6   9       10.15       34.67    104.21 o 
   6   6   9      115.35      143.03    110.33 o 
 -23   7   9     1841.23     1745.24    151.78 o 
 -21   7   9     2005.51     1861.28     92.56 o 
 -19   7   9     4428.37     4205.36    118.90 o 
 -17   7   9     2299.87     2079.97     78.89 o 
 -15   7   9     5204.10     4944.24    109.55 o 
 -13   7   9      387.94      532.87    138.70 o 
 -11   7   9    20503.92    19548.72    290.22 o 
  -9   7   9    13154.21    14425.55    222.05 o 
  -7   7   9     4291.71     5618.40    171.53 o 
  -5   7   9     7570.62     7527.94    174.76 o 
  -3   7   9     1726.46     1793.40     86.10 o 
  -1   7   9       52.30       16.99     76.44 o 
   1   7   9     1942.10     1921.04    186.38 o 
   3   7   9     8001.05     8256.99    416.10 o 
   5   7   9     2132.52     2030.76    385.76 o 
   7   7   9      485.11      514.68    131.68 o 
 -22   8   9      185.58      125.19    102.06 o 
 -20   8   9       20.56      -43.71     60.70 o 
 -18   8   9       43.71      -24.12     52.51 o 
 -16   8   9       72.66      103.00     52.55 o 
 -14   8   9      663.61      478.73     51.56 o 
 -12   8   9     1919.33     2382.67    145.14 o 
 -10   8   9     3783.85     3643.37     94.95 o 
  -8   8   9      685.39     1058.34     85.64 o 
  -6   8   9     5126.06     5130.89    136.38 o 
  -4   8   9      116.06      205.29     55.75 o 
  -2   8   9      883.98      843.89     74.74 o 
   0   8   9     2329.55     2409.34    156.04 o 
   2   8   9       98.50      169.04     98.08 o 
   4   8   9     1640.68     1647.47    143.95 o 
   6   8   9      117.56       49.12    119.41 o 
 -23   9   9      947.22      887.87    147.37 o 
 -21   9   9      495.51      507.52     76.35 o 
 -19   9   9      421.16      470.98     65.68 o 
 -17   9   9     2177.71     1906.90     83.89 o 
 -15   9   9      334.03      361.34     58.61 o 
 -13   9   9      702.85      834.28     60.06 o 
 -11   9   9     2735.08     2798.20    125.06 o 
  -9   9   9       83.69       97.65     50.65 o 
  -7   9   9      145.41      183.01     57.44 o 
  -5   9   9     3985.58     4113.44    172.62 o 
  -3   9   9     2934.89     3129.09    119.53 o 
  -1   9   9      328.12      307.74     91.95 o 
   1   9   9      625.62      772.16    117.03 o 
   3   9   9     1263.94     1442.66    137.82 o 
   5   9   9       27.26      -14.99    113.28 o 
 -22  10   9      409.70      452.43    126.98 o 
 -20  10   9      267.03      342.29     85.95 o 
 -18  10   9      634.17      652.47     71.36 o 
 -16  10   9      534.28      512.26     85.08 o 
 -14  10   9      225.49      219.94     56.58 o 
 -12  10   9     5954.06     6024.37    153.43 o 
 -10  10   9     7658.18     7343.90    179.77 o 
  -8  10   9      615.87     1163.86     93.68 o 
  -6  10   9     1199.86     1280.68     81.06 o 
  -4  10   9     1738.09     1583.34     94.83 o 
  -2  10   9       77.14       -3.53     82.58 o 
   0  10   9      480.74      486.60    173.37 o 
   2  10   9     2675.84     2597.26    173.37 o 
   4  10   9     2990.04     2912.07    186.88 o 
 -21  11   9     1313.19     1231.36    145.59 o 
 -19  11   9      112.53       21.67    105.81 o 
 -17  11   9       11.71      -24.46     60.92 o 
 -15  11   9      809.34      859.42     69.14 o 
 -13  11   9     1819.08     1857.43     93.33 o 
 -11  11   9      146.70      140.58     70.29 o 
  -9  11   9     1895.59     2246.81    104.43 o 
  -7  11   9       87.88      115.29     62.90 o 
  -5  11   9     3308.99     2997.69    123.19 o 
  -3  11   9     2349.14     2274.92    151.70 o 
  -1  11   9      615.46      506.81    107.14 o 
   1  11   9       31.59       22.33    101.00 o 
   3  11   9      244.38      200.46    122.14 o 
 -18  12   9     3188.21     2884.29    176.50 o 
 -16  12   9      811.19      845.20     78.03 o 
 -14  12   9      199.72      522.09     90.37 o 
 -12  12   9      270.68      213.87     64.68 o 
 -10  12   9      154.76      244.59     70.09 o 
  -8  12   9      723.34      561.55     79.22 o 
  -6  12   9      491.23      515.04     99.89 o 
  -4  12   9     5450.82     5068.69    212.38 o 
  -2  12   9     1410.06     1047.55    128.29 o 
   0  12   9     1056.77     1072.83    303.41 o 
   2  12   9     2440.63     2465.70    173.97 o 
 -17  13   9     6065.92     5929.08    411.76 o 
 -15  13   9      165.65      261.03    108.31 o 
 -13  13   9     2286.14     2323.22    199.38 o 
 -11  13   9     2152.63     1984.13    131.68 o 
  -9  13   9     2019.05     1846.14    139.39 o 
  -7  13   9       66.22       85.06     97.50 o 
  -5  13   9     2225.67     2113.73    203.72 o 
  -3  13   9     4805.33     4904.38    210.88 o 
  -1  13   9      198.11      226.76    115.98 o 
 -14  14   9      512.41      462.69    118.51 o 
 -12  14   9      371.30      650.15    156.04 o 
 -10  14   9       20.05      147.37    138.70 o 
  -8  14   9       75.79      -20.91    134.37 o 
  -6  14   9       26.02       31.46    107.14 o 
  -4  14   9       64.70       35.67    107.14 o 
  -2  14   9      120.09      121.36    116.46 o 
 -11  15   9     2203.65     1985.14    208.05 o 
  -9  15   9      866.53      606.81    173.37 o 
  -7  15   9      100.58      397.34    234.06 o 
 -26   0  10     5985.23     6016.10    346.75 o 
 -24   0  10     2535.47     2547.94    156.22 o 
 -22   0  10    13720.37    13284.25    537.46 o 
 -20   0  10     4582.62     4607.99    260.06 o 
 -18   0  10      939.13      886.34     73.56 o 
 -16   0  10     2729.86     2624.85     94.86 o 
 -14   0  10    14309.78    14221.05    318.75 o 
 -12   0  10     3367.81     3940.17    104.21 o 
 -10   0  10       13.65        7.17     25.02 o 
  -8   0  10     9805.77     9396.94    181.43 o 
  -6   0  10     5874.15     5878.74    136.74 o 
  -4   0  10     3767.25     3709.74    159.26 o 
  -2   0  10      216.58      199.79     64.14 o 
   0   0  10     4820.43     4204.33    242.72 o 
   2   0  10    14249.65    13219.81    511.46 o 
   4   0  10     1226.84     1265.63    190.71 o 
   6   0  10     4197.83     4672.45    329.41 o 
 -25   1  10      945.61     1069.62    147.37 o 
 -23   1  10      152.68      196.86     67.08 o 
 -21   1  10       15.27      -17.34     52.01 o 
 -19   1  10      518.59      530.21     51.30 o 
 -17   1  10      480.20      428.36     41.01 o 
 -15   1  10      395.51      311.59     36.49 o 
 -13   1  10     5518.35     6144.16     85.91 o 
 -11   1  10     3182.30     3784.74     68.49 o 
  -9   1  10     4489.27     4715.31     62.88 o 
  -7   1  10     7025.51     7162.16    135.69 o 
  -5   1  10     1540.54     1491.88     48.78 o 
  -3   1  10      964.02     1015.05     54.11 o 
  -1   1  10      808.01      927.65     79.71 o 
   1   1  10      249.79      136.84     85.16 o 
   3   1  10       25.41      -30.34     91.95 o 
   5   1  10     2382.11     2612.05    355.42 o 
   7   1  10     1157.14     1188.16    156.22 o 
 -26   2  10      885.34      849.11    255.73 o 
 -24   2  10      655.28      646.46     91.14 o 
 -22   2  10     1210.02     1280.14     79.90 o 
 -20   2  10     1978.42     2155.47     81.20 o 
 -18   2  10      167.31      113.02     39.58 o 
 -16   2  10     2631.82     2509.13     65.94 o 
 -14   2  10     1879.19     1895.14     53.80 o 
 -12   2  10     6501.20     6755.42    141.75 o 
 -10   2  10       26.97       42.80     19.70 o 
  -8   2  10     6598.18     6754.83     92.91 o 
  -6   2  10     3874.55     3740.18     73.53 o 
  -4   2  10     1565.49     1663.67     61.88 o 
  -2   2  10      444.50      433.61     47.96 o 
   0   2  10     2258.87     2370.13    137.82 o 
   2   2  10       10.78      -17.34     85.82 o 
   4   2  10      293.56      225.39    110.33 o 
   6   2  10     1825.61     1892.43    312.07 o 
 -25   3  10      489.39      331.41    119.41 o 
 -23   3  10       45.65      -39.88     94.81 o 
 -21   3  10     3364.67     3255.83    120.33 o 
 -19   3  10     3635.90     3472.22     98.12 o 
 -17   3  10     1690.60     1653.84     61.02 o 
 -15   3  10      435.10      379.73     47.90 o 
 -13   3  10    14159.81    14453.33    278.58 o 
 -11   3  10     2941.53     3855.27    100.10 o 
  -9   3  10     6990.42     6851.95    111.85 o 
  -7   3  10    11139.50    11202.33    159.02 o 
  -5   3  10      331.24      321.70     46.23 o 
  -3   3  10     5466.29     5780.03    119.30 o 
  -1   3  10     6168.06     5967.43    165.01 o 
   1   3  10     3218.90     3308.11    168.48 o 
   3   3  10       70.71       42.78     94.86 o 
   5   3  10     1533.58     1568.64    150.08 o 
   7   3  10     2429.60     2159.24    180.75 o 
 -26   4  10       45.64       70.87    122.14 o 
 -24   4  10       48.77      -26.46     81.06 o 
 -22   4  10        7.10       36.41     69.09 o 
 -20   4  10       60.56       26.47     77.58 o 
 -18   4  10       21.66       10.27     41.72 o 
 -16   4  10       88.23      124.59     35.94 o 
 -14   4  10     1940.96     1762.06     86.33 o 
 -12   4  10     6634.43     6956.72    127.02 o 
 -10   4  10      424.67      416.36     30.11 o 
  -8   4  10     2890.75     3282.97     97.34 o 
  -6   4  10     1315.86     1245.48     50.48 o 
  -4   4  10        7.43       25.45     38.53 o 
  -2   4  10      225.14      210.23     60.83 o 
   0   4  10       42.69       52.65     82.58 o 
   2   4  10      138.56      218.34     97.50 o 
   4   4  10       21.55      168.69    113.28 o 
   6   4  10      341.74      344.73    242.72 o 
 -25   5  10      387.92      498.24    122.14 o 
 -23   5  10      186.17      195.54     81.06 o 
 -21   5  10     1910.61     2126.14    156.79 o 
 -19   5  10     2965.59     2700.18     91.12 o 
 -17   5  10      300.59      308.76     42.90 o 
 -15   5  10     6439.35     6044.76    132.03 o 
 -13   5  10     5359.56     5596.74    116.42 o 
 -11   5  10       68.60       36.30     31.28 o 
  -9   5  10       36.55       25.61     27.31 o 
  -7   5  10     7617.87     7759.86    135.90 o 
  -5   5  10     5857.35     5971.46    118.99 o 
  -3   5  10      328.86      287.84     59.64 o 
  -1   5  10     3228.03     3016.44    173.37 o 
   1   5  10     1998.42     2171.74    143.17 o 
   3   5  10      243.40      351.95    107.14 o 
   5   5  10      261.80      368.42    122.59 o 
 -24   6  10      734.10      782.00     86.23 o 
 -22   6  10       31.74       52.14     60.05 o 
 -20   6  10     4956.31     4663.86    122.93 o 
 -18   6  10     3904.20     3915.52     94.06 o 
 -16   6  10     2189.87     2270.97     71.36 o 
 -14   6  10     8355.66     8375.30    175.46 o 
 -12   6  10      433.67      500.57     33.52 o 
 -10   6  10        5.76       41.12     30.11 o 
  -8   6  10     1316.48     1135.86     65.86 o 
  -6   6  10     9614.82     9509.37    164.01 o 
  -4   6  10     1154.07     1172.15     74.16 o 
  -2   6  10     5242.96     5319.54    154.99 o 
   0   6  10     6477.78     6232.65    290.40 o 
   2   6  10       17.18      -11.47     94.86 o 
   4   6  10     1991.81     1655.52    156.22 o 
 -23   7  10      583.33      529.64     78.24 o 
 -21   7  10      479.32      430.38     66.34 o 
 -19   7  10      311.98      297.38     68.82 o 
 -17   7  10       69.58       33.30     43.02 o 
 -15   7  10      463.61      500.87     44.49 o 
 -13   7  10      988.38     1091.33     78.83 o 
 -11   7  10      100.74       98.93     34.03 o 
  -9   7  10      430.34      416.10     40.09 o 
  -7   7  10      229.20      250.19     56.31 o 
  -5   7  10      122.30       92.30     52.81 o 
  -3   7  10      502.56      557.80     70.10 o 
  -1   7  10      130.66      190.71    134.37 o 
   1   7  10      470.52      477.43    107.14 o 
   3   7  10      437.46      594.71    119.41 o 
   5   7  10        4.59       85.84    125.55 o 
 -22   8  10      288.95      342.06     91.34 o 
 -20   8  10     7315.82     6873.02    158.91 o 
 -18   8  10     2854.35     2781.80     98.17 o 
 -16   8  10     1061.08     1080.54     78.36 o 
 -14   8  10     3255.85     3399.34    100.10 o 
 -12   8  10      455.54      577.42     52.32 o 
 -10   8  10       94.58      139.87     48.03 o 
  -8   8  10     1259.04     1124.01     69.09 o 
  -6   8  10     2808.85     2680.12    106.69 o 
  -4   8  10      591.89      590.85    114.75 o 
  -2   8  10     6682.99     6893.87    232.69 o 
   0   8  10     7441.78     7373.00    359.75 o 
   2   8  10       34.38      134.24    156.04 o 
   4   8  10     1095.51     1081.00    195.05 o 
 -23   9  10        1.35       49.96    114.54 o 
 -21   9  10     2999.04     3176.54    139.98 o 
 -19   9  10     3205.77     2955.85    111.36 o 
 -17   9  10     1681.78     1552.43    111.36 o 
 -15   9  10     7709.96     7847.52    181.80 o 
 -13   9  10     1792.33     1857.15     94.86 o 
 -11   9  10      672.52      643.54     62.70 o 
  -9   9  10      441.66      502.56     85.76 o 
  -7   9  10     3003.97     2632.29    170.92 o 
  -5   9  10     9034.66     8799.12    209.73 o 
  -3   9  10     1591.86     1670.63     99.40 o 
  -1   9  10     3854.28     3375.62    177.44 o 
   1   9  10     1183.14     1347.97    137.82 o 
   3   9  10       18.43       35.14    113.28 o 
 -22  10  10      763.29      796.25    135.38 o 
 -20  10  10      301.77      201.87     68.63 o 
 -18  10  10       64.16      -30.44     58.62 o 
 -16  10  10       25.63      -37.40     56.58 o 
 -14  10  10      158.78       98.04     54.60 o 
 -12  10  10     2744.98     2954.71    150.89 o 
 -10  10  10       10.51       25.70     57.53 o 
  -8  10  10     3594.87     3614.74    269.74 o 
  -6  10  10      191.98      117.35     64.68 o 
  -4  10  10      233.45      290.69     91.33 o 
  -2  10  10      688.30      708.94    138.70 o 
   0  10  10       78.69      224.42    109.83 o 
   2  10  10      456.86      568.10    128.72 o 
 -19  11  10     2355.45     2409.17    109.05 o 
 -17  11  10      155.38       63.49     60.94 o 
 -15  11  10     4473.35     4630.00    141.75 o 
 -13  11  10     3038.01     3365.87    148.59 o 
 -11  11  10      101.72      134.15    105.18 o 
  -9  11  10      809.33      865.32     81.06 o 
  -7  11  10     2847.52     2813.59    274.95 o 
  -5  11  10     2222.39     2318.95    149.34 o 
  -3  11  10       20.42        7.31     97.50 o 
  -1  11  10     2433.46     2580.92    260.06 o 
   1  11  10     2064.43     2214.15    171.30 o 
 -18  12  10      348.58      224.89     72.20 o 
 -16  12  10      173.06      167.87     65.90 o 
 -14  12  10     1009.03     1101.75     85.08 o 
 -12  12  10     2470.59     2648.44    168.60 o 
 -10  12  10        8.95       -0.71     68.63 o 
  -8  12  10     1837.53     1893.38    107.49 o 
  -6  12  10     1633.43     1600.24    130.83 o 
  -4  12  10      999.59     1007.60    122.14 o 
  -2  12  10      707.11      700.94    128.29 o 
   0  12  10      546.57      523.06    177.71 o 
 -17  13  10       94.66       60.68    169.04 o 
 -15  13  10       13.31        1.81     73.29 o 
 -13  13  10      589.74      807.03     88.32 o 
 -11  13  10      173.07      117.94     73.29 o 
  -9  13  10      995.01      997.40    120.77 o 
  -7  13  10      164.12      311.32    212.38 o 
  -5  13  10      339.21      334.10    113.28 o 
  -3  13  10      237.46      287.85    119.41 o 
 -14  14  10     2386.47     2444.58    216.72 o 
 -12  14  10     3590.33     3944.27    268.73 o 
 -10  14  10      117.73       86.69    138.70 o 
  -8  14  10     3892.17     3983.22    251.39 o 
  -6  14  10     1450.51     1442.48    143.17 o 
 -25   1  11       40.10       52.01     85.08 o 
 -23   1  11     1237.80     1420.20     86.69 o 
 -21   1  11     2557.86     2608.67     93.11 o 
 -19   1  11      450.88      508.37     49.70 o 
 -17   1  11     3186.06     3191.85    141.39 o 
 -15   1  11     1705.08     1778.58    182.04 o 
 -13   1  11     1499.07     1841.41     43.45 o 
 -11   1  11     2072.95     2203.70     51.51 o 
  -9   1  11     4578.32     4414.22     76.38 o 
  -7   1  11     4327.73     4304.55     83.03 o 
  -5   1  11     2141.11     2069.96     62.19 o 
  -3   1  11     7876.19     7774.20    148.83 o 
  -1   1  11      469.13      484.50     98.08 o 
   1   1  11     4953.31     5022.28    242.72 o 
   3   1  11     2536.44     2721.32    174.62 o 
   5   1  11      120.72      -16.47    156.04 o 
 -26   2  11       41.02      177.71    160.37 o 
 -24   2  11     2059.53     2203.75    101.79 o 
 -22   2  11     7833.61     8018.11    172.18 o 
 -20   2  11     1239.46     1236.19     65.80 o 
 -18   2  11     7991.11     7916.98    178.92 o 
 -16   2  11     8058.74     7351.33    351.08 o 
 -14   2  11       83.81      223.91     49.04 o 
 -12   2  11      298.75      486.70     33.78 o 
 -10   2  11     1353.36     1325.39     40.86 o 
  -8   2  11     4958.00     4599.17     82.30 o 
  -6   2  11      744.00      744.32     42.85 o 
  -4   2  11     6767.44     7310.27    141.01 o 
  -2   2  11     8100.26     8524.79    210.09 o 
   0   2  11       21.33       42.72    130.03 o 
   2   2  11      695.67      758.95    190.71 o 
   4   2  11      443.90      507.44    125.55 o 
 -25   3  11     2046.39     2059.43    124.92 o 
 -23   3  11     1327.25     1410.95    103.26 o 
 -21   3  11        8.59      -20.08     58.02 o 
 -19   3  11       99.41       68.33     44.73 o 
 -17   3  11      195.69      237.16     34.91 o 
 -15   3  11      850.16      696.65     42.17 o 
 -13   3  11        0.62       93.28     43.17 o 
 -11   3  11     2524.91     2546.91     68.31 o 
  -9   3  11      440.01      450.57     30.27 o 
  -7   3  11      262.45      201.15     38.30 o 
  -5   3  11     1000.61      969.34     53.66 o 
  -3   3  11      111.91      169.22     53.53 o 
  -1   3  11       44.98      138.70     88.72 o 
   1   3  11      432.95      299.07    104.21 o 
   3   3  11      219.18      221.05    110.33 o 
   5   3  11       58.50      147.37    122.59 o 
 -26   4  11      170.05      178.81     96.68 o 
 -24   4  11      413.53      391.04     88.06 o 
 -22   4  11     2285.82     2200.13     93.76 o 
 -20   4  11      574.20      578.45     59.52 o 
 -18   4  11     4901.64     4574.14    120.12 o 
 -16   4  11    12359.10    11383.77    684.83 o 
 -14   4  11     2059.84     1906.88     78.30 o 
 -12   4  11      883.98     2134.72    145.86 o 
 -10   4  11    12620.93    12263.34    169.40 o 
  -8   4  11     1497.45     1585.69     55.61 o 
  -6   4  11      978.05      813.24     51.51 o 
  -4   4  11     3089.72     3331.75    105.86 o 
  -2   4  11     2654.52     2651.61    175.48 o 
   0   4  11     2025.19     1825.30    137.00 o 
   2   4  11       53.39       47.31    106.09 o 
   4   4  11     3021.42     3307.72    199.15 o 
 -25   5  11     1031.49      904.92    104.43 o 
 -23   5  11      670.69      627.92     86.10 o 
 -21   5  11       54.59      -20.13     55.10 o 
 -19   5  11       13.78       -7.55     50.98 o 
 -17   5  11     1141.38     1036.33     54.77 o 
 -15   5  11     2747.48     2596.25    277.40 o 
 -13   5  11      807.00      839.18     46.30 o 
 -11   5  11     2703.28     2878.10     79.74 o 
  -9   5  11     2204.91     2110.83     63.12 o 
  -7   5  11     1058.02      973.82     53.44 o 
  -5   5  11       13.61        6.81     48.13 o 
  -3   5  11     2810.90     2649.65    155.99 o 
  -1   5  11     1756.03     1795.50    147.37 o 
   1   5  11      570.34      721.08    122.59 o 
   3   5  11     1096.67      886.30    186.38 o 
 -24   6  11      234.30      416.64     76.38 o 
 -22   6  11     1732.46     1796.88     93.84 o 
 -20   6  11       51.50       12.93     51.17 o 
 -18   6  11       44.77       28.15     39.17 o 
 -16   6  11     1600.27     1437.21     83.31 o 
 -14   6  11     3680.09     3624.15     79.95 o 
 -12   6  11       56.07      188.22     32.00 o 
 -10   6  11     1607.95     1536.55     56.37 o 
  -8   6  11       69.50      102.21     44.39 o 
  -6   6  11      133.42       48.75     55.75 o 
  -4   6  11       50.46       98.90     61.84 o 
  -2   6  11     2302.69     2265.88    143.95 o 
   0   6  11      275.79      346.25    107.14 o 
   2   6  11      426.38      378.31    119.41 o 
 -23   7  11     3687.23     3818.22    129.31 o 
 -21   7  11     1290.39     1210.05     77.70 o 
 -19   7  11       30.50      -47.27     48.33 o 
 -17   7  11     1179.22     1208.86     57.29 o 
 -15   7  11     6989.93     6525.49    151.34 o 
 -13   7  11      696.17     1652.83    183.21 o 
 -11   7  11     7969.78     9322.65    158.35 o 
  -9   7  11    12304.19    11625.73    211.52 o 
  -7   7  11       12.16       29.98     54.60 o 
  -5   7  11     2759.18     2634.85    109.47 o 
  -3   7  11     1311.03     1365.18    123.58 o 
  -1   7  11     2138.84     2037.15    150.08 o 
   1   7  11     1849.32     1891.80    152.88 o 
   3   7  11     2242.61     2249.25    177.44 o 
 -22   8  11      231.03      266.79     71.36 o 
 -20   8  11      985.66     1123.33     73.30 o 
 -18   8  11      354.93      308.75     54.17 o 
 -16   8  11       38.72       44.24     46.54 o 
 -14   8  11     3271.87     3416.91    105.52 o 
 -12   8  11      101.84      270.56     52.32 o 
 -10   8  11     1987.55     1794.66    147.17 o 
  -8   8  11     1554.13     1564.81     83.22 o 
  -6   8  11      690.07      555.98     74.16 o 
  -4   8  11      227.63      248.12     72.57 o 
  -2   8  11       23.35       36.07     94.86 o 
   0   8  11        5.12      147.37    110.33 o 
   2   8  11      774.84      607.18    131.68 o 
 -21   9  11      329.45      336.51     70.63 o 
 -19   9  11      746.81      682.66     67.99 o 
 -17   9  11     2056.88     2057.44     90.09 o 
 -15   9  11     1161.37     1104.19     66.61 o 
 -13   9  11      137.47      215.57     57.53 o 
 -11   9  11      482.75      529.71     64.98 o 
  -9   9  11     1410.73     1359.51     82.20 o 
  -7   9  11      411.44      436.12     72.04 o 
  -5   9  11      968.73      941.96     86.10 o 
  -3   9  11     1385.74     1211.56    124.65 o 
  -1   9  11       18.62      -78.02    103.67 o 
   1   9  11     1175.35     1031.65    140.98 o 
 -20  10  11       38.33      -46.63     63.53 o 
 -18  10  11       32.73      -35.43     66.31 o 
 -16  10  11      498.62      488.11     65.06 o 
 -14  10  11      296.88      506.55     76.44 o 
 -12  10  11     1759.63     2108.39     98.49 o 
 -10  10  11     7950.35     7840.98    215.54 o 
  -8  10  11     2658.31     2649.88    186.58 o 
  -6  10  11      624.40      562.22     81.06 o 
  -4  10  11     1627.17     1659.50    137.00 o 
  -2  10  11      400.87      444.19    119.41 o 
   0  10  11       19.45     -109.83    109.83 o 
 -19  11  11       50.65       -3.05     66.65 o 
 -17  11  11     2145.84     2010.58     93.26 o 
 -15  11  11     3223.53     3116.96    178.65 o 
 -13  11  11      511.24      442.53    147.37 o 
 -11  11  11     1149.95     1209.14     97.02 o 
  -9  11  11       12.44       67.82     72.04 o 
  -7  11  11     1843.50     1727.42    106.40 o 
  -5  11  11        5.08      162.16    103.67 o 
  -3  11  11       16.50      184.62    112.29 o 
  -1  11  11      529.36      442.11    128.29 o 
 -18  12  11     1506.18     1615.34     96.26 o 
 -16  12  11     2697.55     2819.22    210.01 o 
 -14  12  11      197.01      207.26     88.05 o 
 -12  12  11      641.69      552.31     84.27 o 
 -10  12  11      213.43      147.02     75.19 o 
  -8  12  11      458.74      396.76    153.72 o 
  -6  12  11       86.32       64.89    107.14 o 
  -4  12  11     1832.45     2046.25    159.02 o 
 -15  13  11      845.25      823.53     90.09 o 
 -13  13  11        0.40      193.60     96.71 o 
 -11  13  11      410.61      474.68     90.44 o 
  -9  13  11     1672.52     1447.63    160.37 o 
  -7  13  11     1530.88     1519.32    141.62 o 
  -5  13  11      231.87      205.38    118.47 o 
 -26   0  12     3829.68     4162.98    202.00 o 
 -24   0  12      933.41     1090.02    116.46 o 
 -22   0  12        2.29      -15.60     76.44 o 
 -20   0  12       70.16       16.51     64.14 o 
 -18   0  12     3556.00     3211.82    110.33 o 
 -16   0  12     6286.27     6138.69    153.24 o 
 -14   0  12     8905.55     9644.06    226.80 o 
 -10   0  12     9860.64    10441.25    211.83 o 
  -8   0  12     6542.00     6386.89    153.43 o 
  -6   0  12     2743.95     2653.58    104.86 o 
  -4   0  12      192.36      140.95     82.58 o 
  -2   0  12       27.83      199.38    138.70 o 
   0   0  12      511.36      468.11    164.71 o 
   2   0  12     4266.92     4134.98    312.07 o 
 -25   1  12      212.59      245.82     75.76 o 
 -23   1  12       79.27      162.17     62.74 o 
 -21   1  12      219.59       67.04     50.82 o 
 -19   1  12      799.44      734.06     49.70 o 
 -17   1  12     1618.18     1519.94     78.33 o 
 -15   1  12      577.15      501.40     34.27 o 
 -13   1  12      152.66      199.52     71.36 o 
 -11   1  12      976.78     1081.03     47.81 o 
  -9   1  12     1052.37      951.65     42.85 o 
  -7   1  12     1673.63     1596.59     57.06 o 
  -5   1  12      837.37      890.44     60.39 o 
  -3   1  12      352.01      331.72     73.29 o 
  -1   1  12       55.41      -56.35     91.95 o 
   1   1  12      562.34      571.35    125.55 o 
   3   1  12     1279.42     1146.79    153.24 o 
 -26   2  12     2398.68     2658.73    136.55 o 
 -24   2  12      451.93      494.22     72.34 o 
 -22   2  12        3.05      -55.05     55.05 o 
 -20   2  12     1516.65     1450.67     65.40 o 
 -18   2  12     4337.19     4224.07     91.91 o 
 -16   2  12       41.91       41.36     47.46 o 
 -14   2  12      427.57      429.23     58.20 o 
 -12   2  12     2887.70     2953.84     74.92 o 
 -10   2  12     1177.35     1085.26     40.91 o 
  -8   2  12      774.06      795.48     44.31 o 
  -6   2  12     3236.66     3413.27     92.85 o 
  -4   2  12     1373.33     1431.83     71.26 o 
  -2   2  12        6.14      -26.01     91.95 o 
   0   2  12      467.23      582.59    125.70 o 
   2   2  12     1697.55     1623.39    229.72 o 
 -25   3  12     1030.17     1099.61    101.69 o 
 -23   3  12        9.67      -57.35     61.26 o 
 -21   3  12     1142.03     1098.37     66.24 o 
 -19   3  12     1255.92     1258.89     71.32 o 
 -17   3  12     1431.35     1174.26    186.38 o 
 -15   3  12      431.93      458.23     53.22 o 
 -13   3  12     2878.97     3087.89    120.84 o 
 -11   3  12     2210.86     2280.78     52.81 o 
  -9   3  12       79.09       71.47     32.74 o 
  -7   3  12     2683.32     2885.24     84.26 o 
  -5   3  12     1286.32     1265.49     65.77 o 
  -3   3  12      459.55      402.94     78.01 o 
  -1   3  12      168.30      200.43    108.36 o 
   1   3  12     3663.22     3602.86    196.15 o 
   3   3  12      376.11      294.74    134.85 o 
 -24   4  12      161.81       52.65     77.79 o 
 -22   4  12      299.08      251.09     61.85 o 
 -20   4  12       22.22       62.62     46.74 o 
 -18   4  12      333.89      349.90     39.03 o 
 -16   4  12      300.40      339.95     83.33 o 
 -14   4  12      530.15      545.25     56.58 o 
 -12   4  12      497.00      559.82     45.22 o 
 -10   4  12       89.95       92.89     35.60 o 
  -8   4  12      523.88      508.69     49.14 o 
  -6   4  12       62.51      107.48     47.60 o 
  -4   4  12       17.48       -9.05     64.68 o 
  -2   4  12     1452.91     1486.30    134.44 o 
   0   4  12       24.55        6.26    109.83 o 
   2   4  12      321.02      317.85    128.29 o 
 -25   5  12     1066.32     1039.92    126.60 o 
 -23   5  12     1336.08     1344.52     94.36 o 
 -21   5  12     2568.88     2565.11    106.35 o 
 -19   5  12     4318.06     4280.99    106.73 o 
 -17   5  12      324.23      312.20     73.68 o 
 -15   5  12      915.72     1026.58     50.37 o 
 -13   5  12     2039.09     2028.63     67.98 o 
 -11   5  12      991.70     1116.09     46.97 o 
  -9   5  12     1266.11     1297.54     59.22 o 
  -7   5  12     2291.19     2319.75     78.30 o 
  -5   5  12     6810.21     7293.31    188.34 o 
  -3   5  12      377.22      383.50     93.50 o 
  -1   5  12     2156.60     2389.48    161.66 o 
   1   5  12      524.66      498.45    128.72 o 
 -24   6  12     1731.46     2002.89    100.81 o 
 -22   6  12       68.58       31.70     60.05 o 
 -20   6  12     4816.97     4801.16    130.77 o 
 -18   6  12     2459.39     2237.92     72.43 o 
 -16   6  12        4.76       -8.41     36.92 o 
 -14   6  12      776.55      688.19     41.27 o 
 -12   6  12      602.13      754.50     45.07 o 
 -10   6  12      226.84      248.95     42.22 o 
  -8   6  12      124.73       80.29     77.11 o 
  -6   6  12     4774.53     4845.37    149.67 o 
  -4   6  12     3624.66     3731.70    197.22 o 
  -2   6  12      256.86      148.39    103.67 o 
   0   6  12     1899.24     2188.46    168.48 o 
 -23   7  12      536.77      476.78     81.33 o 
 -21   7  12      796.22      805.99    103.85 o 
 -19   7  12       21.65       66.08     61.31 o 
 -17   7  12        0.19      -27.28     39.28 o 
 -15   7  12      126.23      153.23     42.16 o 
 -13   7  12      775.08      734.33     46.17 o 
 -11   7  12      948.09      945.59     54.07 o 
  -9   7  12      271.47      238.33     60.83 o 
  -7   7  12      405.60      363.21     65.90 o 
  -5   7  12      135.40      196.47     76.01 o 
  -3   7  12      242.28      281.49    109.83 o 
  -1   7  12      625.31      608.98    143.03 o 
   1   7  12       10.82      -35.11    182.04 o 
 -22   8  12      284.76      113.33     66.34 o 
 -20   8  12      736.04      818.48     67.99 o 
 -18   8  12     1174.79     1104.05     68.27 o 
 -16   8  12      268.44      279.40     61.30 o 
 -14   8  12     1427.39     1353.45     96.30 o 
 -12   8  12     1153.39     1233.92     72.04 o 
 -10   8  12      980.26      942.73     72.99 o 
  -8   8  12      146.61      106.08     66.94 o 
  -6   8  12     1692.94     1699.72    104.36 o 
  -4   8  12      437.59      580.80     87.73 o 
  -2   8  12     1034.57      970.82    131.68 o 
   0   8  12     2172.52     2424.45    255.73 o 
 -21   9  12      258.91      277.71     68.41 o 
 -19   9  12     9634.85     9539.32    221.47 o 
 -17   9  12     1050.24      914.59     68.27 o 
 -15   9  12     2023.04     1927.22    101.00 o 
 -13   9  12     1963.12     2176.63    124.82 o 
 -11   9  12     3207.60     3239.06    156.61 o 
  -9   9  12     2489.08     2419.05    109.47 o 
  -7   9  12     1097.05     1166.65     92.80 o 
  -5   9  12     8489.19     8866.58    226.63 o 
  -3   9  12      865.71      779.42    122.14 o 
  -1   9  12     1390.28     1486.29    156.22 o 
 -20  10  12       43.98      -34.55     63.53 o 
 -18  10  12      398.93      322.10     68.27 o 
 -16  10  12      125.70       14.37     56.58 o 
 -14  10  12      537.96      521.79     72.99 o 
 -12  10  12     1218.17     1241.43     84.13 o 
 -10  10  12       18.74       76.09     69.09 o 
  -8  10  12      103.04       48.46     72.35 o 
  -6  10  12        8.42       35.24     77.13 o 
  -4  10  12        4.43       94.18    121.36 o 
  -2  10  12        4.16       52.92    115.98 o 
 -19  11  12     1399.30     1387.38     91.34 o 
 -17  11  12     2053.03     1842.11     98.34 o 
 -15  11  12       13.25       75.28     66.20 o 
 -13  11  12     6731.09     7218.51    190.58 o 
 -11  11  12     6842.06     7411.28    275.72 o 
  -9  11  12      183.53      234.57     79.22 o 
  -7  11  12     1393.75     1430.31    139.39 o 
  -5  11  12     1661.60     1429.55    147.37 o 
 -16  12  12        5.80       67.74     73.29 o 
 -14  12  12       66.20      105.03     73.29 o 
 -12  12  12      301.96      331.86     84.27 o 
 -10  12  12       56.48      -70.06     78.01 o 
  -8  12  12        6.12      -72.92    103.67 o 
  -6  12  12      727.72      395.80    125.55 o 
 -11  13  12       16.53      -60.68    138.70 o 
 -25   1  13     1709.36     1651.88    118.87 o 
 -23   1  13      774.67      903.38     76.85 o 
 -21   1  13     3086.26     2930.11     88.78 o 
 -19   1  13       10.98       81.24     40.32 o 
 -17   1  13     3398.46     3267.27    113.28 o 
 -15   1  13     1942.70     1986.80     59.91 o 
 -13   1  13       29.92        6.58     24.91 o 
 -11   1  13       89.15      118.55     33.10 o 
  -9   1  13     1557.12     1621.41     58.10 o 
  -7   1  13     2895.37     2844.07     80.00 o 
  -5   1  13       15.02       58.25     53.27 o 
  -3   1  13     2214.31     2218.87    150.08 o 
  -1   1  13     1038.19     1106.65    137.82 o 
   1   1  13      198.98      185.67    216.72 o 
 -26   2  13      733.62      879.30     87.54 o 
 -24   2  13      103.11      106.20     65.80 o 
 -22   2  13     4400.65     4168.32    112.44 o 
 -20   2  13     3478.47     3303.56     88.96 o 
 -18   2  13      568.59      630.84     60.68 o 
 -16   2  13     1877.45     1851.41     75.07 o 
 -14   2  13     1624.58     1743.06     58.11 o 
 -12   2  13      805.28      941.38     38.42 o 
 -10   2  13      207.35      246.55     42.64 o 
  -8   2  13     5143.60     5359.03    106.05 o 
  -6   2  13     2973.85     3040.65    105.55 o 
  -4   2  13     1474.25     1494.95    150.08 o 
  -2   2  13     4648.99     5040.62    214.28 o 
   0   2  13      528.87      503.39    131.68 o 
 -25   3  13      102.52      181.80     73.06 o 
 -23   3  13      274.64      283.76     63.17 o 
 -21   3  13       11.11      110.34     49.22 o 
 -19   3  13      596.17      485.54     59.28 o 
 -17   3  13       70.68       52.84     64.14 o 
 -15   3  13     1098.86     1098.12     68.27 o 
 -13   3  13       90.70      147.16     41.29 o 
 -11   3  13       14.67       28.22     32.25 o 
  -9   3  13       49.05       24.91     55.59 o 
  -7   3  13      352.87      384.11     54.51 o 
  -5   3  13        0.08      -68.02     69.71 o 
  -3   3  13       21.72      125.44    103.67 o 
  -1   3  13     1822.49     1913.25    162.35 o 
 -24   4  13     1876.15     2009.09     94.73 o 
 -22   4  13     1180.91     1082.80     71.39 o 
 -20   4  13     1783.68     1693.84     82.58 o 
 -18   4  13      323.34      290.09     47.68 o 
 -16   4  13     2380.93     2518.49    150.13 o 
 -14   4  13     5589.43     5396.48    114.62 o 
 -12   4  13      256.27      735.47     57.95 o 
 -10   4  13     3240.89     3303.52    103.23 o 
  -8   4  13     4617.14     4579.81    110.50 o 
  -6   4  13     2946.61     2996.80    124.92 o 
  -4   4  13      558.32      317.10     84.79 o 
  -2   4  13     2294.99     2107.84    156.22 o 
   0   4  13      381.40      436.00    134.44 o 
 -25   5  13      268.11      284.73     86.10 o 
 -23   5  13      673.02      667.94     71.87 o 
 -21   5  13     1814.70     1653.44     75.39 o 
 -19   5  13       33.92       29.46     42.32 o 
 -17   5  13     1313.12     1350.92     73.51 o 
 -15   5  13     1408.41     1274.31     59.44 o 
 -13   5  13     1221.55     1396.01     52.77 o 
 -11   5  13      227.87      246.74     43.62 o 
  -9   5  13     3408.22     3370.60    116.32 o 
  -7   5  13      690.76      855.37     83.11 o 
  -5   5  13       90.80       72.21     76.01 o 
  -3   5  13       43.89       92.23    109.83 o 
  -1   5  13      103.69      217.35    124.65 o 
 -24   6  13       13.14       51.71     67.26 o 
 -22   6  13      450.52      407.67     60.92 o 
 -20   6  13      535.16      538.67     48.97 o 
 -18   6  13      654.47      543.02     40.97 o 
 -16   6  13      720.82      789.18     61.41 o 
 -14   6  13     1373.13     1298.04     63.92 o 
 -12   6  13      189.96      277.76     44.58 o 
 -10   6  13     3622.37     3847.09     99.96 o 
  -8   6  13      638.85      698.47    113.25 o 
  -6   6  13      107.82      157.02     76.01 o 
  -4   6  13        3.12       16.84    107.14 o 
  -2   6  13      398.65      299.18    119.41 o 
 -23   7  13     1791.48     1874.12     99.61 o 
 -21   7  13      971.58     1029.49     68.79 o 
 -19   7  13     1826.95     1706.96     79.87 o 
 -17   7  13       60.62       74.94     47.67 o 
 -15   7  13     7794.91     7435.44    136.11 o 
 -13   7  13     4435.20     4727.22    104.34 o 
 -11   7  13     1339.68     1525.98     78.11 o 
  -9   7  13     2687.12     2737.13    203.81 o 
  -7   7  13      462.64      593.04     84.61 o 
  -5   7  13       21.41       39.51     80.32 o 
  -3   7  13     1101.44     1178.23    199.38 o 
 -22   8  13       46.81       -2.64     62.21 o 
 -20   8  13        6.97      -28.68     54.91 o 
 -18   8  13      208.79      150.08     51.56 o 
 -16   8  13      637.81      753.53     70.29 o 
 -14   8  13     1403.31     1316.12     74.56 o 
 -12   8  13      536.72      434.27     71.71 o 
 -10   8  13     2045.51     1973.64     97.39 o 
  -8   8  13       55.07      133.64     72.57 o 
  -6   8  13      325.07      366.84     87.27 o 
  -4   8  13     1083.56     1106.42    242.72 o 
 -21   9  13      725.52      624.51     71.53 o 
 -19   9  13      107.07      102.43     79.31 o 
 -17   9  13      254.18      354.18     58.24 o 
 -15   9  13      777.16      809.74     73.82 o 
 -13   9  13       23.37      126.29     63.44 o 
 -11   9  13      147.51      176.06     86.45 o 
  -9   9  13     1717.86     1681.86    120.52 o 
  -7   9  13     1239.93     1305.86    104.43 o 
  -5   9  13      117.24       78.49    112.29 o 
 -20  10  13       68.93      133.62     64.28 o 
 -18  10  13       24.09       88.33     63.26 o 
 -16  10  13     2346.61     2362.30    116.46 o 
 -14  10  13     2740.83     2647.86    145.99 o 
 -12  10  13      202.98      260.85     73.82 o 
 -10  10  13      439.71      459.71     83.22 o 
  -8  10  13      436.93      404.72     88.97 o 
  -6  10  13      137.40      124.56    115.98 o 
 -17  11  13      772.16      707.35     80.08 o 
 -15  11  13       15.04       39.01     79.69 o 
 -13  11  13      741.48      771.40     89.26 o 
 -11  11  13       13.67       15.70     80.28 o 
  -9  11  13     1378.95     1334.43    107.49 o 
  -7  11  13     1194.38     1066.09    251.39 o 
 -24   0  14     1696.92     1510.63    116.46 o 
 -22   0  14      348.39      481.84     82.58 o 
 -20   0  14      991.66     1092.22     86.69 o 
 -18   0  14     4118.97     4026.85    122.59 o 
 -16   0  14      968.40     1131.59     53.22 o 
 -14   0  14       15.45       29.82     43.17 o 
 -12   0  14     2933.45     3109.94    186.44 o 
 -10   0  14     1496.91     1713.63     89.81 o 
  -8   0  14     1062.65     1008.11    115.02 o 
  -6   0  14       28.68       91.02     98.08 o 
  -4   0  14     1919.76     2063.16    225.39 o 
  -2   0  14     5377.18     5409.29    338.08 o 
 -25   1  14       38.88       44.66     69.15 o 
 -23   1  14      262.53      268.73     60.68 o 
 -21   1  14      171.04      206.56     61.31 o 
 -19   1  14      103.06      205.91     39.58 o 
 -17   1  14     1615.99     1732.08     70.07 o 
 -15   1  14     1177.42     1346.43     41.48 o 
 -13   1  14     1830.76     1922.52     64.61 o 
 -11   1  14     2196.18     2068.33     63.93 o 
  -9   1  14      579.35      405.30     49.43 o 
  -7   1  14      468.86      360.43     60.21 o 
  -5   1  14      345.42      270.94     88.06 o 
  -3   1  14       45.18       25.04    173.37 o 
 -24   2  14      567.89      620.39     71.02 o 
 -22   2  14        7.37      -13.00     51.47 o 
 -20   2  14      658.94      639.45     47.46 o 
 -18   2  14      735.89      865.30     79.69 o 
 -16   2  14     1916.53     1920.12     68.82 o 
 -14   2  14        0.87       17.07     28.47 o 
 -12   2  14     2570.42     2500.15     69.14 o 
 -10   2  14     1527.29     1529.16     61.45 o 
  -8   2  14      431.51      474.45     59.61 o 
  -6   2  14      149.85       68.96     81.06 o 
  -4   2  14      413.72      335.34    115.98 o 
  -2   2  14       25.87       62.24    119.41 o 
 -25   3  14     1104.07     1100.35     84.10 o 
 -23   3  14     1261.30     1086.08     85.08 o 
 -21   3  14      497.49      455.14     52.61 o 
 -19   3  14      116.00      208.05    104.02 o 
 -17   3  14     4606.90     4879.44    146.86 o 
 -15   3  14      721.37      905.79     62.53 o 
 -13   3  14     2262.86     2270.05     78.35 o 
 -11   3  14     3507.23     3699.27     84.93 o 
  -9   3  14       54.72       70.64     53.44 o 
  -7   3  14     2377.38     2254.25    113.16 o 
  -5   3  14     2580.33     2748.78    133.02 o 
  -3   3  14     1128.03     1134.08    140.98 o 
 -24   4  14       50.78       93.82     68.38 o 
 -22   4  14        9.34       88.17     52.49 o 
 -20   4  14       13.15       82.45     49.42 o 
 -18   4  14     1030.13      896.06     94.86 o 
 -16   4  14     2182.38     2161.72    135.61 o 
 -14   4  14      167.55       67.04     45.28 o 
 -12   4  14      766.83      749.10     52.31 o 
 -10   4  14      469.67      337.87     56.37 o 
  -8   4  14       99.35        4.03     72.04 o 
  -6   4  14      120.81       86.75     81.06 o 
  -4   4  14       17.56       -3.51    112.29 o 
  -2   4  14       90.44       94.12    128.29 o 
 -23   5  14      758.55      869.99     71.22 o 
 -21   5  14      301.56      377.39     76.32 o 
 -19   5  14     2184.46     2253.87    182.04 o 
 -17   5  14     1472.76     1469.77     91.37 o 
 -15   5  14       65.10       75.22     44.73 o 
 -13   5  14       22.76      -40.23     40.23 o 
 -11   5  14     2358.67     2418.92    129.20 o 
  -9   5  14     1917.07     1959.11    132.81 o 
  -7   5  14      134.28       99.78     78.01 o 
  -5   5  14      938.53      925.89    173.37 o 
  -3   5  14      658.02      615.06    131.68 o 
 -22   6  14     1323.21     1232.50     63.69 o 
 -20   6  14      743.33      738.05     66.31 o 
 -18   6  14     2589.85     2374.12    102.39 o 
 -16   6  14      108.12      193.98     49.69 o 
 -14   6  14        8.37      -12.15     41.28 o 
 -12   6  14      499.34      509.73     54.44 o 
 -10   6  14     3033.32     3112.26    120.77 o 
  -8   6  14      338.52      356.81     79.22 o 
  -6   6  14     2003.11     2078.18    122.62 o 
  -4   6  14     2333.91     2044.73    165.16 o 
 -23   7  14      190.51       60.68    182.04 o 
 -21   7  14       13.61      -58.03     58.03 o 
 -19   7  14      167.76       78.17     42.84 o 
 -17   7  14      463.28      327.98     48.55 o 
 -15   7  14       53.58       -1.18     41.91 o 
 -13   7  14      185.55      174.11     60.03 o 
 -11   7  14       92.59      200.94     66.94 o 
  -9   7  14       14.36       47.10     76.01 o 
  -7   7  14      224.29      126.66    138.14 o 
  -5   7  14       63.07       36.84    109.83 o 
 -20   8  14      345.22      220.46     56.58 o 
 -18   8  14     1030.29     1009.93     73.56 o 
 -16   8  14       92.50      105.21     67.71 o 
 -14   8  14       82.99       59.72     88.09 o 
 -12   8  14      365.93      394.97     72.99 o 
 -10   8  14      899.48     1000.49     88.32 o 
  -8   8  14       83.89      -78.99     82.20 o 
  -6   8  14     2858.73     2742.84    137.72 o 
 -19   9  14     2906.77     2835.28    130.91 o 
 -17   9  14      603.53      666.59     79.69 o 
 -15   9  14      236.43      247.57     69.33 o 
 -13   9  14      126.38      167.90     72.99 o 
 -11   9  14     1221.38     1090.69     93.41 o 
  -9   9  14     3650.44     3520.44    255.18 o 
  -7   9  14      740.27      748.74    105.62 o 
 -18  10  14       89.96       89.58     65.06 o 
 -16  10  14      909.50     1014.54     98.08 o 
 -14  10  14        1.05       -9.52     71.73 o 
 -12  10  14     1536.85     1749.55    106.70 o 
 -10  10  14       79.91       92.51     82.20 o 
 -25   1  15      713.43      722.74     74.70 o 
 -23   1  15      150.67      136.77     53.83 o 
 -21   1  15      937.97      864.13     56.63 o 
 -19   1  15      334.23      394.16     41.72 o 
 -17   1  15      675.58      606.80     34.97 o 
 -15   1  15      963.45     1012.66     45.32 o 
 -13   1  15     1367.71     1304.22     55.63 o 
 -11   1  15     1272.17     1217.65     60.41 o 
  -9   1  15      709.82      691.13     62.27 o 
  -7   1  15     2490.06     2527.75    113.73 o 
  -5   1  15       73.12       51.79    119.41 o 
 -24   2  15      346.34      318.58     61.26 o 
 -22   2  15     2539.27     2420.12    133.88 o 
 -20   2  15     2543.69     2531.27    173.37 o 
 -18   2  15       15.60       89.29     53.52 o 
 -16   2  15       30.18       47.83     42.37 o 
 -14   2  15      302.54      308.23     40.03 o 
 -12   2  15     1413.26     1347.39     60.48 o 
 -10   2  15      198.07      208.80     77.94 o 
  -8   2  15     2269.15     2441.96     97.28 o 
  -6   2  15     2428.58     2656.35    168.48 o 
  -4   2  15        7.83      -45.29    125.70 o 
 -23   3  15       52.99      -52.98     52.98 o 
 -21   3  15       36.74        3.33     99.69 o 
 -19   3  15      267.51      275.32     74.98 o 
 -17   3  15       16.88      -34.97     65.45 o 
 -15   3  15      907.76      903.51     53.34 o 
 -13   3  15       75.19       96.20     39.66 o 
 -11   3  15       78.98      105.44     52.63 o 
  -9   3  15      248.34      260.96     62.94 o 
  -7   3  15       17.09       19.96     84.79 o 
  -5   3  15       32.94     -130.03    130.03 o 
 -24   4  15      191.47      180.93     61.37 o 
 -22   4  15     1784.33     1740.08    200.79 o 
 -20   4  15     3991.62     3770.90    225.39 o 
 -18   4  15      594.36      563.06     76.28 o 
 -16   4  15      399.54      663.68     74.74 o 
 -14   4  15     3193.51     3396.04     88.98 o 
 -12   4  15      390.33      432.93     57.58 o 
 -10   4  15      406.56      325.93     61.05 o 
  -8   4  15      870.31      867.21    149.24 o 
  -6   4  15      963.85     1052.94    108.14 o 
 -23   5  15       17.21      -20.66     52.29 o 
 -21   5  15      179.70      231.54     93.68 o 
 -19   5  15      753.21      658.82    138.70 o 
 -17   5  15      371.92      220.19     71.36 o 
 -15   5  15      655.21      719.68     49.24 o 
 -13   5  15      766.26      688.35     58.20 o 
 -11   5  15      307.31      288.81     58.64 o 
  -9   5  15        5.29       80.96     80.28 o 
  -7   5  15      908.74      931.67    104.43 o 
 -22   6  15       24.97        5.37     63.81 o 
 -20   6  15      583.37      589.47    147.37 o 
 -18   6  15      949.74      930.51    115.98 o 
 -16   6  15        3.22       20.86     41.94 o 
 -14   6  15      367.92      403.45     52.90 o 
 -12   6  15        9.12       71.38     70.10 o 
 -10   6  15      106.46       68.43     77.13 o 
  -8   6  15       12.33       20.27     86.10 o 
 -21   7  15      390.39      402.22     60.50 o 
 -19   7  15     2098.27     1877.72    125.70 o 
 -17   7  15      156.32      346.89     51.63 o 
 -15   7  15     2614.87     3118.70    108.60 o 
 -13   7  15     3688.03     3645.86    128.05 o 
 -11   7  15       19.14       92.37     77.13 o 
  -9   7  15      893.27      903.21    100.56 o 
 -18   8  15      960.47      813.11    125.70 o 
 -16   8  15       25.26        5.59     61.31 o 
 -14   8  15      735.02      613.75     91.54 o 
 -12   8  15      452.81      399.93     82.20 o 
 -10   8  15      192.06       90.40     85.36 o 
 -15   9  15      147.59      191.66     73.00 o 
 -13   9  15      389.93      442.78     83.22 o 
 -22   0  16      847.10      812.19     91.02 o 
 -20   0  16     1827.18     1416.37    130.03 o 
 -18   0  16     3269.24     3484.19    275.99 o 
 -16   0  16    24876.61    23908.36    788.85 o 
 -14   0  16     4305.33     4109.65    129.93 o 
 -12   0  16     1733.03     1722.00    103.35 o 
 -10   0  16      652.43      656.38     92.78 o 
  -8   0  16       21.28       37.25    225.39 o 
 -23   1  16      283.39      244.39     55.85 o 
 -21   1  16      575.08      524.87     58.67 o 
 -19   1  16      142.23      107.82     38.89 o 
 -17   1  16       12.02       38.82     74.30 o 
 -15   1  16      718.29      527.24     66.14 o 
 -13   1  16      574.54      394.94     53.02 o 
 -11   1  16      452.08      425.95     60.41 o 
  -9   1  16      376.41      458.40     74.26 o 
  -7   1  16      125.11       79.92    125.55 o 
 -22   2  16     1268.18     1043.52     72.46 o 
 -20   2  16       18.16      -17.34     99.69 o 
 -18   2  16       42.61       63.86     59.79 o 
 -16   2  16      703.39      797.38     55.55 o 
 -14   2  16      260.43      147.49     44.21 o 
 -12   2  16      311.91      208.79     52.86 o 
 -10   2  16      890.35     1017.75     78.57 o 
  -8   2  16      396.25      314.08    106.72 o 
 -23   3  16      296.01      301.22     94.50 o 
 -21   3  16      211.52      364.09    121.36 o 
 -19   3  16      115.00       82.53     74.98 o 
 -17   3  16      855.27      848.60     88.08 o 
 -15   3  16      451.62      517.94     48.09 o 
 -13   3  16       72.65       81.55     54.70 o 
 -11   3  16      744.14      909.79     73.57 o 
  -9   3  16      248.86      296.23     93.08 o 
 -22   4  16      154.56      134.08     89.52 o 
 -20   4  16       51.23      147.37    112.69 o 
 -18   4  16      196.97      197.65     71.36 o 
 -16   4  16      163.69      203.47     62.63 o 
 -14   4  16        5.36        6.22     52.43 o 
 -12   4  16      110.31      161.00     61.53 o 
 -10   4  16       21.83      181.06     86.66 o 
 -21   5  16       67.64       -8.67    112.69 o 
 -19   5  16      252.18      327.73     91.36 o 
 -17   5  16      689.41      654.03     87.73 o 
 -15   5  16      366.14      320.94     53.21 o 
 -13   5  16      343.86      330.73     61.29 o 
 -11   5  16      866.34      908.79     94.36 o 
 -20   6  16        5.38      -95.36    121.36 o 
 -18   6  16      208.47      124.38     81.64 o 
 -16   6  16       69.95      131.37     48.97 o 
 -14   6  16       21.92       74.76     70.74 o 
 -12   6  16       58.52        4.76     77.13 o 
 -17   7  16      298.03      443.79     82.52 o 
 -15   7  16      365.53      206.46     70.97 o 
 -13   7  16      196.45      128.72     80.28 o 
 -21   1  17     1056.23      801.17     67.57 o 
 -19   1  17      407.02      443.65     47.41 o 
 -17   1  17       50.05      108.11     42.06 o 
 -15   1  17       14.75        9.21     47.49 o 
 -13   1  17      327.40      393.96     59.02 o 
 -20   2  17      472.27      416.35     87.46 o 
 -18   2  17      478.85      517.48     50.55 o 
 -16   2  17      301.78      249.74     49.16 o 
 -14   2  17       53.45      161.87     53.62 o 
 -12   2  17     1303.25     1408.24     87.17 o 
 -19   3  17      286.44      229.07     98.94 o 
 -17   3  17       12.50      -41.49     46.39 o 
 -15   3  17        1.17      132.36     60.91 o 
 -13   3  17        7.16      -17.22     64.90 o 
 -18   4  17     1314.43     1197.15     97.82 o 
 -16   4  17       49.05      132.13     86.03 o 
 -14   4  17      864.56      962.52     95.57 o 
                                                 
